# Supplementary material for: orsai, the Drosophila homolog of human ETFRF1, links lipid catabolism to growth control
Source: BMC Biol. 2022 Oct 21;20:233. doi: 10.1186/s12915-022-01417-w (PMC9585818; doi:10.1186/s12915-022-01417-w)
Supplement: Supplementary file 2 — Additional file 2 It includes all datasets and statistical analysis on which the conclusions are based. Figure 1. P[UAS] insertional mutant exhibits abnormal food-seeking behavior. Figure 2. P[UAS]100B is inserted in CG6115 and encodes a Complex I LYR domain containing protein. Figure 3. A reduction in osi levels affects viability. Figure 4. osi downregulation is associated with a smaller cell size. Figure 5. ETFRF1/LYRm5 rescues cellular and viability defects associated with osi knockdown. Figure 6. Expression of human ETFRF1/LYRm5 rescues lethality associated with osi downregulation in the fat body. Figure S7. A key role for osi in the fat body. Figure 8. osi loss of function produces a metabolic defect not rescued by antioxidants. Figure 9. Preventing excessive fat body lipid catabolism rescues the behavioral effect triggered by osi downregulation. Figure 10. osi mutants have a progressive shift in LD size. Figure 11. Reduced osi levels alters the storage lipid content and composition. Figure 12. A model for Osi function. [file 12915_2022_1417_MOESM2_ESM.xlsx]

## Sheet: Figure 1
Figure 1A (larval area [mm2])											Figure 1F (clear gut larvae [%])										Figure 1G (larvae out of patch [%])											Figure 1I (Olfactory response)
24h			48h			72h					24h			48h			72h				24h			48h			72h					white	osi100B/+	osi100B/osi100B
white	osi100B/+	osi100B/osi100B	white	osi100B/+	osi100B/osi100B	white	osi100B/+	osi100B/osi100B			white	osi100B/+	osi100B/osi100B	white	osi100B/+	osi100B/osi100B	white	osi100B/+	osi100B/osi100B		white	osi100B/+	osi100B/osi100B	white	osi100B/+	osi100B/osi100B	white	osi100B/+	osi100B/osi100B			1	1	1
0.045	0.065	0.065	0.0625	0.0775	0.06	0.165	0.1475	0.075			4	24	17	8	17	24	4	5	35		8	24	38	84	50	37	4	5	35			0.846154	1	0.714286
0.0425	0.055	0.0625	0.0525	0.0675	0.065	0.19	0.155	0.0725			5	5	21	13	4	26	10	8	48		6	29	15	64	64	50	28	21	48			1	0.5	1
0.0625	0.0575	0.0475	0.0625	0.0675	0.065	0.1725	0.1025	0.055			20	19	13	8	8	23	8	12	58		12	24	24	23	54	20	8	12	67
0.06	0.0525	0.06	0.0675	0.0575	0.0575	0.105	0.0975	0.08			30	29	40		8	25	8	17	59			38	58		65	25	4	17	73
0.0575	0.04	0.0675	0.1175	0.07	0.0525	0.1825	0.125	0.06											43								30	8	52
0.0475	0.045	0.0575	0.115	0.0675	0.05	0.1875	0.1675	0.0575																			13					Shapiro-Wilk test		white	osi100B/+	osi100B/osi100B
0.05	0.0525	0.0575	0.145	0.0725	0.0475	0.1375	0.1175	0.055																								W		0.75	0.75	0.75
0.05	0.0625	0.065	0.115	0.055	0.055	0.155	0.155	0.065			Shapiro-Wilk test 24h		white	osi100B/+	osi100B/osi100B																	P value
0.05	0.065	0.0575	0.1175	0.0625	0.0525	0.155	0.1075	0.0775			W		0.8809	0.9359	0.8617						Shapiro-Wilk test 24h		white	osi100B/+	osi100B/osi100B							Passed normality test (alpha=0.05)?		--	--	--
0.0575	0.0475	0.0575	0.1025	0.0725	0.0475	0.1425	0.16	0.07			P value		0.3425	0.6295	0.2664						W		0.9643	0.8357	0.9655							P value summary
0.055	0.055	0.06	0.11	0.0775	0.0625	0.115	0.1725	0.0675			Passed normality test (alpha=0.05)?		Yes	Yes	Yes						P value		0.6369	0.1833	0.8133
0.0475	0.0575	0.05	0.1175	0.0825	0.065	0.125	0.1675	0.0575			P value summary		ns	ns	ns						Passed normality test (alpha=0.05)?		Yes	Yes	Yes
0.0675	0.055	0.0625	0.1075	0.0775	0.0625	0.19	0.155	0.055													P value summary		ns	ns	ns
0.0525	0.0525	0.06	0.145	0.08	0.0575	0.1525	0.0975	0.06			ANOVA summary 24h
0.0475	0.0475	0.0575	0.1275	0.0725	0.0675	0.1475	0.105	0.0575			F		0.4745								ANOVA summary 24h
0.0625	0.0525	0.0725	0.11	0.075	0.0625	0.1	0.0825	0.0675			P value		0.6369								F			3.869								Kruskal-Wallis test
0.06	0.0475	0.055	0.1325	0.0575	0.045	0.13	0.14	0.0575			P value summary		ns								P value			0.0668								P value			>0,9999
0.0425	0.0525	0.055	0.0925	0.0625	0.045	0.105	0.105	0.055			Significant diff. among means (P < 0.05)?		No								P value summary			ns								Exact or approximate P value?			Exact
0.045	0.055	0.04	0.115	0.065		0.115	0.115	0.0525			R square		0.09539								Significant diff. among means (P < 0.05)?			No								P value summary			ns
0.0525	0.0425	0.065	0.1325	0.085		0.1225	0.1225	0.0375													R square			0.4917								Do the medians vary signif. (P < 0.05)?			No
0.05	0.05	0.055	0.1	0.055			0.1725	0.0575																								Number of groups			3
			0.14	0.0775			0.155				Shapiro-Wilk test 48h		white	osi100B/+	osi100B/osi100B																	Kruskal-Wallis statistic			0.1255
			0.1225	0.065							W		0.75	0.8796	0.9929						Shapiro-Wilk test 48h		white	osi100B/+	osi100B/osi100B
			0.085								P value			0.337	0.9719						W		0.962	0.87	0.9505
			0.135								Passed normality test (alpha=0.05)?			Yes	Yes						P value		0.6253	0.2978	0.7195
			0.145								P value summary			ns	ns						Passed normality test (alpha=0.05)?		Yes	Yes	Yes
			0.1025																		P value summary		ns	ns	ns
											ANOVA summary 48h
											F		20.58		Bonferroni's multiple comparisons test
Shapiro-Wilk test		white	osi100B/+	osi100B/osi100B							P value		0.0007			Mean Diff.	95.00% CI of diff.	Significant?	Summary		ANOVA summary 48h
W		0.9793	0.8991	0.9842							P value summary		***		white vs. osi100B/+	0.4167	-8.218 to 9.051	No	ns		F			2.363
P value		0.7244	0.3828	0.7592							Significant diff. among means (P < 0.05)?		Yes		white vs. osi100B/osi100B	-14.83	-23.47 to -6.199	Yes	**		P value			0.1562
Passed normality test (alpha=0.05)?		Yes	Yes	Yes							R square		0.8373		osi100B/+ vs. osi100B/osi100B	-15.25	-23.24 to -7.256	Yes	**		P value summary			ns
P value summary		ns	ns	ns																	Significant diff. among means (P < 0.05)?			No
																					R square			0.3713
											Shapiro-Wilk test 72h		white	osi100B/+	osi100B/osi100B
Bonferroni's multiple comparisons test											W		0.8949	0.9807	0.927
		Predicted (LS) mean diff.	95.00% CI of diff.	Below threshold?	Summary						P value		0.4064	0.9058	0.5763						Shapiro-Wilk test 72h		white	osi100B/+	osi100B/osi100B
24:white vs. 24:osi100B/+		-0.0002381	-0.01820 to 0.01773	No	ns						Passed normality test (alpha=0.05)?		Yes	Yes	Yes						W		0.8305	0.9693	0.9617
24:white vs. 24:osi100B / osi100B		-0.005952	-0.02392 to 0.01201	No	ns						P value summary		ns	ns	ns						P value		0.1086	0.8707	0.8199
24:white vs. 48:white		-0.05766	-0.07460 to -0.04072	Yes	****																Passed normality test (alpha=0.05)?		Yes	Yes	Yes
24:white vs. 48:osi100B/+		-0.01705	-0.03463 to 0.0005157	No	ns						ANOVA summary 72h										P value summary		ns	ns	ns
24:white vs. 48:osi100B / osi100B		-0.004048	-0.02275 to 0.01465	No	ns						F		47.19		Bonferroni's multiple comparisons test
24:white vs. 72:white		-0.09213	-0.1103 to -0.07394	Yes	****						P value		<0.0001			Mean Diff.	95.00% CI of diff.	Significant?	Summary
24:white vs. 72:osi100B/+		-0.08034	-0.09810 to -0.06258	Yes	****						P value summary		****		white vs. osi100B/+	-3	-17.54 to 11.54	No	ns		ANOVA summary 72h					Bonferroni's multiple comparisons test
24:white vs. 72:osi100B / osi100B		-0.008929	-0.02689 to 0.009037	No	ns						Significant diff. among means (P < 0.05)?		Yes		white vs. osi100B/osi100B	-41.1	-54.89 to -27.31	Yes	****		F			21.48			Mean Diff.	95.00% CI of diff.	Significant?	Summary
24:osi100B/+ vs. 24:osi100B / osi100B		-0.005714	-0.02368 to 0.01225	No	ns						R square		0.9042		osi100B/+ vs. osi100B/osi100B	-38.1	-51.89 to -24.31	Yes	****		P value			<0.0001		white vs. osi100B/+	1.9	-17.57 to 21.37	No	ns
24:osi100B/+ vs. 48:white		-0.05742	-0.07436 to -0.04048	Yes	****																P value summary			****		white vs. osi100B/osi100B	-40.5	-59.97 to -21.03	Yes	***
24:osi100B/+ vs. 48:osi100B/+		-0.01682	-0.03439 to 0.0007538	No	ns																Significant diff. among means (P < 0.05)?			Yes		osi100B/+ vs. osi100B/osi100B	-42.4	-62.74 to -22.06	Yes	***
24:osi100B/+ vs. 48:osi100B / osi100B		-0.00381	-0.02251 to 0.01489	No	ns																R square			0.7677
24:osi100B/+ vs. 72:white		-0.09189	-0.1101 to -0.07370	Yes	****
24:osi100B/+ vs. 72:osi100B/+		-0.0801	-0.09786 to -0.06234	Yes	****
24:osi100B/+ vs. 72:osi100B / osi100B		-0.00869	-0.02666 to 0.009275	No	ns
24:osi100B / osi100B vs. 48:white		-0.05171	-0.06864 to -0.03477	Yes	****
24:osi100B / osi100B vs. 48:osi100B/+		-0.0111	-0.02867 to 0.006468	No	ns
24:osi100B / osi100B vs. 48:osi100B / osi100B		0.001905	-0.01679 to 0.02060	No	ns
24:osi100B / osi100B vs. 72:white		-0.08618	-0.1044 to -0.06799	Yes	****
24:osi100B / osi100B vs. 72:osi100B/+		-0.07438	-0.09214 to -0.05662	Yes	****
24:osi100B / osi100B vs. 72:osi100B / osi100B		-0.002976	-0.02094 to 0.01499	No	ns
48:white vs. 48:osi100B/+		0.0406	0.02409 to 0.05712	Yes	****
48:white vs. 48:osi100B / osi100B		0.05361	0.03590 to 0.07133	Yes	****
48:white vs. 72:white		-0.03447	-0.05165 to -0.01730	Yes	****
48:white vs. 72:osi100B/+		-0.02268	-0.03940 to -0.005957	Yes	***
48:white vs. 72:osi100B / osi100B		0.04873	0.03179 to 0.06567	Yes	****
48:osi100B/+ vs. 48:osi100B / osi100B		0.01301	-0.005313 to 0.03133	No	ns
48:osi100B/+ vs. 72:white		-0.07508	-0.09287 to -0.05728	Yes	****
48:osi100B/+ vs. 72:osi100B/+		-0.06328	-0.08064 to -0.04592	Yes	****
48:osi100B/+ vs. 72:osi100B / osi100B		0.008126	-0.009444 to 0.02570	No	ns
48:osi100B / osi100B vs. 72:white		-0.08808	-0.1070 to -0.06917	Yes	****
48:osi100B / osi100B vs. 72:osi100B/+		-0.07629	-0.09479 to -0.05779	Yes	****
48:osi100B / osi100B vs. 72:osi100B / osi100B		-0.004881	-0.02358 to 0.01382	No	ns
72:white vs. 72:osi100B/+		0.0118	-0.006190 to 0.02978	No	ns
72:white vs. 72:osi100B / osi100B		0.0832	0.06501 to 0.1014	Yes	****
72:osi100B/+ vs. 72:osi100B / osi100B		0.07141	0.05365 to 0.08917	Yes	****

## Sheet: Figure 2
Figure 2E (osi levels [A.U.])						Figure 2F (tweek levels [A.U.])
white	osi100B/+	osi100B/osi100B				white	osi100B/+	osi100B/osi100B
5.02123	5.66319	2.9381				5.53195	11.6097	4.32437
7.17296	6.35228	1.61199				4.02755	10.05	0.629076
10.2201	10.3373	3.22894				3.78403	0.243428	5.3726
5.8253	4.95196	1.95338				3.51342	0.344662	4.27316
						8.31777	5.39907	5.36385
						4.8786
Shapiro-Wilk test		white	osi100B/+	osi100B/osi100B		Shapiro-Wilk test		white	osi100B/+	osi100B/osi100B
W		0.9195	0.8359	0.9069		W		0.8381	0.8726	0.7633
P value		0.5344	0.1838	0.466		P value		0.1256	0.2773	0.0394
Passed normality test (alpha=0.05)?		Yes	Yes	Yes		Passed normality test (alpha=0.05)?		Yes	Yes	No
P value summary		ns	ns	ns		P value summary		ns	ns	*
ANOVA summary						Kruskal-Wallis test
F			7.01			P value		0.908
P value			0.0146			Exact or approximate P value?		Exact
P value summary			*			P value summary		ns
Significant diff. among means (P < 0.05)?			Yes			Do the medians vary signif. (P < 0.05)?		No
R square			0.609			Number of groups		3
						Kruskal-Wallis statistic		0.2162
Bonferroni's multiple comparisons test
	Mean Diff,	95,00% CI of diff,	Below threshold?	Summary
White vs. 100B +/-	0.2337	-3,850 to 4,318	No	ns
White vs. 100B -/-	4.627	0,5429 to 8,711	Yes	*
100B +/- vs. 100B -/-	4.393	0,3092 to 8,477	Yes	*

## Sheet: Figure 3
Figure 3 A (osi levels [A.U.])						Figure 3 B (survival during development [%])						Figure 3 C (osi levels [A.U.])				Figure 3 D (area mm2)
						N1
white	osi100B/osi100B	osi-G4					white	osi100B/osi100B	osi-G4			actG4 > +	actG4 > dcr ; osiRNAi			24h		48h		72h		96h
0.919589	0.328205	0.469345				D1	100	100	100			17.3297	3.52273			actG4 > +	actG4 > dcr ; osiRNAi	actG4 > +	actG4 > dcr ; osiRNAi	actG4 > +	actG4 > dcr ; osiRNAi	actG4 > +	actG4 > dcr ; osiRNAi
1.02973	0.174098	0.541712				D2	80	44	84			12.8265	1.94489			0.065	0.05	0.0625	0.055	0.085	0.0925	0.115	0.0975
1.76921	0.388498	0.649154				D3	64	18	62			10.5401	1.4877			0.0525	0.065	0.0675	0.0675	0.1075	0.0675	0.1	0.085
	0.15844	0.865582				D4	56	0	40							0.0525	0.06	0.0725	0.0775	0.125	0.0675	0.105	0.05
	0.267568					D5	54	0	30							0.06	0.06	0.08	0.0625	0.1175	0.0775	0.11	0.065
	0.212175					D6	48	0	30			Shapiro-Wilk test	actG4 > +	actG4 > dcr ; osiRNAi		0.055	0.0775	0.06	0.07	0.14	0.07	0.1225	0.0675
						D7	48	0	22			W	0.9657	0.9082		0.0475	0.0625	0.085	0.075	0.1425	0.08	0.115	0.0525
						D8	48	0	22			P value	0.6442	0.4121		0.0475	0.0675	0.0775	0.06	0.1025	0.08	0.095	0.09
						D9	48	0	22			Passed normality test (alpha=0.05)?	Yes	Yes		0.0625	0.05	0.07	0.0575	0.1425	0.065	0.13
Shapiro-Wilk test		white	osi100B/osi100B	osi-G4		D10	48	0	22			P value summary	ns	ns		0.0625	0.0675	0.0725	0.0675	0.12	0.07	0.115
W		0.8454	0.9367	0.9413		D11	48	0	22							0.0575	0.0525	0.0675	0.0725	0.11	0.08	0.1775
P value		0.2282	0.6326	0.6623		D12	48	0	22							0.0625	0.06	0.07	0.065	0.11	0.06	0.15
Passed normality test (alpha=0.05)?		Yes	Yes	Yes		D13	32	0	8			Unpaired t test				0.06	0.045	0.075	0.065	0.11	0.085	0.18
P value summary		ns	ns	ns								P value	0.0057			0.0575	0.0575	0.0775	0.055	0.1325	0.07	0.1675
						N2 (not shown in graph)						P value summary	**			0.0625	0.08	0.075	0.0775	0.1	0.065	0.1775
							white	osi100B/osi100B	osi-G4			Significantly different (P < 0.05)?	Yes			0.0575	0.0575	0.065	0.0675	0.1125	0.0575	0.1525
						D1	100	100	100			One- or two-tailed P value?	Two-tailed			0.0525	0.05	0.0625	0.07	0.1025	0.065	0.16
						D2	76	52	80			t, df	t=5,388, df=4			0.0525	0.06	0.0775	0.075	0.13	0.0725	0.1275
ANOVA summary						D3	62	23	52							0.0625	0.0625	0.0975	0.055	0.1025	0.0675	0.135
F			17.45			D4	40	0	30							0.06	0.05	0.07	0.0625	0.1075	0.05	0.1525
P value			0.0005			D5	32	0	16							0.075	0.055		0.0375	0.075	0.0525
P value summary			***			D6	32	0	12							0.0625	0.055		0.055	0.105
Significant diff. among means (P < 0.05)?			Yes			D7	32	0	10								0.075		0.07	0.1225
R squared			0.7773			D8	32	0	10								0.0525		0.0675	0.1175
						D9	32	0	6								0.0625		0.06	0.125
						D10	32	0	6								0.06		0.0575
Bonferroni's multiple comparisons test						D11	32	0	6								0.055
	Mean Diff,	95,00% CI of diff,	Below threshold?	Summary		D12	32	0	6								0.065
100B vs. osi-G4	-0.3766	-0,8140 to 0,06079	No	ns		D13	29	0	2								0.065
white vs. osi-G4	0.6081	0,09051 to 1,126	Yes	*													0.0475
white vs. 100B	0.9847	0,5055 to 1,464	Yes	***
																		24h		48h		72h		96h
																Shapiro-Wilk test		actG4 > +	actG4 > dcr ; osiRNAi	actG4 > +	actG4 > dcr ; osiRNAi	actG4 > +	actG4 > dcr ; osiRNAi	actG4 > +	actG4 > dcr ; osiRNAi
																W		0.931	0.9561	0.9295	0.9324	0.9645	0.9751	0.9317	0.9238
																P value		0.1444	0.2626	0.1696	0.0987	0.5347	0.8558	0.186	0.4999
																Passed normality test (alpha=0.05)?		Yes	Yes	Yes	Yes	Yes	Yes	Yes	Yes
																P value summary		ns	ns	ns	ns	ns	ns	ns	ns
																ANOVA table
																	SS (Type III)	DF	MS	F (DFn, DFd)	P value
																Interaction	0.02247	3	0.007492	F (3, 157) = 37.52	P<0.0001
																Time	0.0436	3	0.01453	F (3, 157) = 72.80	P<0.0001
																Column Factor	0.02971	1	0.02971	F (1, 157) = 148.8	P<0.0001
																Residual	0.03134	157	0.0001996
																Bonferroni's multiple comparisons test
																		Predicted (LS) mean diff.	95.00% CI of diff.	Below threshold?	Summary
																24:act/+ vs. 24:act>osiRNAi		-0.0001371	-0.01283 to 0.01256	No	ns
																24:act/+ vs. 48:act/+		-0.01346	-0.02753 to 0.0006007	No	ns
																24:act/+ vs. 48:act>osiRNAi		-0.004768	-0.01790 to 0.008359	No	ns
																24:act/+ vs. 72:act/+		-0.05494	-0.06820 to -0.04169	Yes	****
																24:act/+ vs. 72:act>osiRNAi		-0.01032	-0.02419 to 0.003555	No	ns
																24:act/+ vs. 96:act/+		-0.07675	-0.09082 to -0.06269	Yes	****
																24:act/+ vs. 96:act>osiRNAi		-0.01307	-0.03255 to 0.006418	No	ns
																24:act>osiRNAi vs. 48:act/+		-0.01333	-0.02658 to -7.207e-005	Yes	*
																24:act>osiRNAi vs. 48:act>osiRNAi		-0.004631	-0.01689 to 0.007624	No	ns
																24:act>osiRNAi vs. 72:act/+		-0.05481	-0.06720 to -0.04241	Yes	****
																24:act>osiRNAi vs. 72:act>osiRNAi		-0.01018	-0.02323 to 0.002871	No	ns
																24:act>osiRNAi vs. 96:act/+		-0.07662	-0.08987 to -0.06336	Yes	****
																24:act>osiRNAi vs. 96:act>osiRNAi		-0.01293	-0.03184 to 0.005979	No	ns
																48:act/+ vs. 48:act>osiRNAi		0.008695	-0.004972 to 0.02236	No	ns
																48:act/+ vs. 72:act/+		-0.04148	-0.05527 to -0.02769	Yes	****
																48:act/+ vs. 72:act>osiRNAi		0.003145	-0.01124 to 0.01753	No	ns
																48:act/+ vs. 96:act/+		-0.06329	-0.07786 to -0.04872	Yes	****
																48:act/+ vs. 96:act>osiRNAi		0.0003947	-0.01946 to 0.02025	No	ns
																48:act>osiRNAi vs. 72:act/+		-0.05018	-0.06301 to -0.03734	Yes	****
																48:act>osiRNAi vs. 72:act>osiRNAi		-0.00555	-0.01902 to 0.007921	No	ns
																48:act>osiRNAi vs. 96:act/+		-0.07198	-0.08565 to -0.05832	Yes	****
																48:act>osiRNAi vs. 96:act>osiRNAi		-0.0083	-0.02750 to 0.01090	No	ns
																72:act/+ vs. 72:act>osiRNAi		0.04463	0.03103 to 0.05822	Yes	****
																72:act/+ vs. 96:act/+		-0.02181	-0.03560 to -0.008020	Yes	****
																72:act/+ vs. 96:act>osiRNAi		0.04188	0.02259 to 0.06116	Yes	****
																72:act>osiRNAi vs. 96:act/+		-0.06643	-0.08082 to -0.05205	Yes	****
																72:act>osiRNAi vs. 96:act>osiRNAi		-0.00275	-0.02247 to 0.01697	No	ns
																96:act/+ vs. 96:act>osiRNAi		0.06368	0.04383 to 0.08354	Yes	****

## Sheet: Figure 4
Figure 4E (Cell Area [µm2])														Figure 4F (Cell Area [µm2])																	Figure 4G (Cell Area [µm2])																	Figure 4K (Cell Area [µm2])
	24 h														48 h																	72 h																pplG4 > +	pplG4 > dcr ; osiRNAi
	White				osi100B/+				osi100B/osi100B						White					osi100B/+					osi100B/osi100B							White						osi100B/+				osi100B/osi100B						1527.38	1647.81
	larvae 1	larvae 2	larvae 3	larvae 4	larvae 1	larvae 2	larvae 3	larvae 4	larvae 1	larvae 2	larvae 3	larvae 4			larvae 1	larvae 2	larvae 3	larvae 4	larvae 5	larvae 1	larvae 2	larvae 3	larvae 4	larvae 5	larvae 1	larvae 2	larvae 3	larvae 4	larvae 5			larvae 1	larvae 2	larvae 3	larvae 4	larvae 5	larvae 6	larvae 1	larvae 2	larvae 3	larvae 4	larvae 1	larvae 2	larvae 3	larvae 4	larvae 5		2261.63	1100.75
Cell 1	31676	17319	39834	49691	21688	57124	36,51	32,01	27197	28351	35552	38,55		Cell 1	142548	129251	154561	111451	151,52	178115	175436	98477	129427	154125	39391	60753	68694	75575	65449		Cell 1	330,79	395,8	306,78	223,1	235,68	426,32	294,73	287,17	399,64	249,5	67,18	91,85	98,03	96,09	30,01		2101.13	2175.19
Cell 2	37221	17529	27626	30072	27176	33657	16607	18807	19249	16397	33498	29803		Cell 2	155635	136255	98,86	133162	131251	220671	85962	123731	178336	115324	26573	79335	39936	78043	84183		Cell 2	322,82	334,95	251,96	181,75	190,69	357,64	234,45	246,93	286,96	353,43	67,53	84,62	100,84	77,22	58,55		1672	2057.19
Cell 3	27,48	18509	35639	37083	23,51	36662	33454	26072	27967	17108	42709	25,39		Cell 3	170355	160557	135682	115637	129931	130173	112491	87223	106241	115064	52,07	57683	45242	59396	96777		Cell 3	473,9	218,86	253,21	216,98	263,87	249,41	273,61	173,9	271,37	309,14	57,09	79,07	91,86	72,51	57,77		1630.25	2138.31
Cell 4	30921	14343	34717	21,47	30384	37729	23597	20534	13769	17522	41874	39254		Cell 4	141554	178071	143347	110,01	95,82	133461	65653	98859	176217	110965	47,71	74464	50134	46628	82107		Cell 4	311,47	214,56	424,34	202,39	227,31	351,24	300,37	181,76	326,65	331,72	61,49	77,72	81,18	101,25	72,46		1160.44	2464.62
Cell 5	27016	27938	27364	36706	19,38	25811	25528	24686	23416	16,76	42505	27328		Cell 5	134753	118385	102736	112997	157981	100341	94614	101708	142992	88265	31697	52094	49945	47085	76286		Cell 5	328,22	325,24	382,95	252,56	215,25	339,08	360,31	210,59	238,87	240,12	77,11	64,02	80,7	90,27	90,96		1368.75	1695.69
Cell 6	23858	21616	28598	53524	25361	22058	20331	20759	28889	17827	44988	29085		Cell 6	154126	129207	120657	78348	150842	85207	182339	123574	124113	110062	48891	52754	49706	55781	58917		Cell 6	254,05	265,67	410,01	229,99	221,3	334,36	227,18	225,35	287,77	306,9	95,68	44,49	54,74	105,15	95,41		1539.19	1855.94
Cell 7	19119	16143	24541	28047	24236	33875	15533	23,14	23677	15693	44124	25,92		Cell 7	182854	179995	155497	96,48	96,81	102837	219176	94552	150495	87205	42847	40546	59628	73209	62502		Cell 7	388,54	297,18	379,08	163,32	201,15	264,13	315,89	173,37	280,85	277,94	86,32	68,44	76,75	142,41	87,17		1394.69	1671.38
Cell 8	19,09	19968	22,45	28656	20258	40531	25666	35762	9813	23452	40357	29702		Cell 8	94425	135181	143173	82221	88213	186106	219386	107578	171,18	77201	43455	72221	38687	61922	52377		Cell 8	271,08	293,91	296,53	233,39	190,93	321,14	277,98	199,42	271,31	263,11	45,01	61,8	87,67	95,99	53,22		1028.44	1991.5
Cell 9	30217	16723	35203	53328	16593	23532	29404	22835	16752	29585	41569	28961		Cell 9	83523	129084	163315	85885	134568	203425	124947	97453	113709	90297	38,47	53,56	46519	79313	49931		Cell 9	352,52	321,63	362,94	245,17	207,82	308,36	280,53	254,34	233,84	241,79	56,18	38,55	89,41	98,03	75,33		2658.5	2009.94
Cell 10	35639	19707	24962	47303	19903	29157	26834	28279	20171	23096	33752	32598		Cell 10	75038	139819	120744	104,66	105755	234847	173455	114,3	136583	84878	40641	44146	47347	44988	48965		Cell 10	261,72	304,16	134,74	199,62	164,82	257,94	250,26	281,34	269,42	309,49	59,36	51,69	77,65	92,6	90,19		1924.19	1606.56
Cell 11	33352	20091	29491	41881	21608	31908	20033	26,13	15736	24439	43333	25724		Cell 11	132,96	147934	149487	141585	107318	153349	281947	88091	115898	77,08	43542	49771	41395	68955	40865		Cell 11	299	413,69	220,36	205,09	170,04	240,27	242,18	180,8	204,46	268,79	69,42	57,42	73,75	87,15	96,15		1773.94	2023.19
Cell 12	43884	18654	22211	45467	16912	23692	33483	20258	10721	21957	25426	45068		Cell 12	119125	85591	113776	114334	89897	173941	271552	82533	159648	90853	30064	46664	29012	61356	43979		Cell 12	323,36	300,13	249,68	189,87	177,86	326,61	166,12	309,14	195,44	258,21	60,36	65,22	77,52	82,92	85,11		1928.13	1917.69
Cell 13	42,73	11744	19866	41003	18357	23851	22095	34579	12572	21877	22864	27343		Cell 13	99,15	117507	106263	113605	126579	155,86	207678	79876	146274	71835	41267	50286	29164	66937	76932		Cell 13	314,44	168,14	238,24	221,95	156,38	300,02	229,12	314,54	313,83	256,1	78,02	73,88	80,66	100,09	99,28		1157.13	1858.06
Cell 14	32511	19017	29861	61602	17594	41816	32,67	33229	19453	24214	28272	30072		Cell 14	85867	101495	114603	144711	75829	191,55	130311	162948	137087	61379	39321	46454	29222	49488	85388		Cell 14	273,75	260,86	189,18	206,68	212,42	324,41	169,8	298,71	269,88	273,43	55,31	60,54	69,79	74	84,05		1303.81	1893.69
Cell 15	27923	19184	35007	47383	14938	40959	36285	24265	9443	19003	29346	34456		Cell 15	158452	122276	122987	123679	103983	182579	213942	171823	127343	62525	55161	40495	45387	96465	115859		Cell 15	278,55	203,7	362,59	251,74	147,17	276,87	238,64	224,72	219,23	198,61	45,95	64,83	68,4	70,49	97,8		1217.31	1808.31
Cell 16	29281	12797	30159	45989	13994	31669	36053	28584	9443	28468	30928	29912		Cell 16	130209	118603	160223	94309	107352	162335	99,52	118468	127499	70914	44532	58539	71234	79,93	60753		Cell 16	306,62	200,91	386,91	181,94	171,42	348,21	271,32	156,11	406,94	218,81	49,52	94,09	56,18	85,18	55,66		1143.5	1335
Cell 17	34,55	18436	24316	44,16	17544	42295	28642	23437	14604	19503	35871	28141		Cell 17	113079	125026	128648	119719	89706	262581	160818	92,59	107752	85139	43646	51027	51303	72047	57044		Cell 17	335,45	-	305,03	232,1	190,11	313,37	185,73	146,98	378,66	278,9	57,99	75,65	55,72	47,91	69,86		1145.25	1434.44
Cell 18	38201	18749	23626	41714	15264	21,26	42469	26051	20099	20128	37199	33636		Cell 18	103,15	121013	144915	150,79	101169	176,67	184698	130174	117165	82985	43125	48385	52246	48907	55,2		Cell 18	217,38	-	341,97	213,8	193,07	387,34	303,7	179,36	328,83	266,46	65,76	65,02	55,5	24,84	112,08		1089.75	1722.31
Cell 19	46077	21144	23604	47688	22037	28743	22806	26566	16767	25767	31901	39232		Cell 19	80837	140632	149313	112181	123974	209798	252485	133179	116801	138997	39547	50947	44131	66219	56746		Cell 19	367,7	-	192,66	122,73	115,66	386,18	318,53	199,16	320,67	235,7	56,31	62,15	97,07	45,04	76,61		1062.44	1236.81
Cell 20	50294	20599	24533	28243	19322	23917	25913	24338	17,66	21499	31458	35022		Cell 20	133025	95528	156739	113136	127465	243869	157414	177398	97887	85243	45748	55476	57734	46628	38644		Cell 20	414,17	-	-	147,45	199,82	319,74	301,85	177,28	260,36	243,14	91,89	64,19	64,87	53,15	70,74		1064.06	1687.12
Cell 21	40299	29085	26319	47318	16317	31451	36909	23815	15373	23844	29317	41555		Cell 21	211,54	141213	131327	156991	138355	218188	212875	131,65	134933	90332	58513	48283	50214	40734	64542		Cell 21	505,99	-	-	153,59	158,1	259,52	369,55	265,81	286,22	239,31	64,78	90,48	95,16	50,54	77,45		1847.88	1300.94
Cell 22	26399	19968	21659	39631	21841	28671	32387	34,55	12289	25934	33,81	21529		Cell 22	163416	150133	145764	183095	142089	176714	217,39	103236	116575	129462	43038	56993	46047	34282	52965		Cell 22	537,86	-	-	132,61	133,57	353,61	278,96	154,42	306,67	288,98	86,93	79,07	70,95	78,3	90,32		1270.5	943.125
Cell 23	30761	18545	17522	48,45	12862	52544	29672	22291	21928	22886	34311	24875		Cell 23	83566	171495	216316	161558	124321	242,17	222848	136965	108777	71609	55,63	45474	38,15	55099	42,07		Cell 23	218,08	-	-	150,21	149,37	306,16	354,94	-	376,31	208,74	54,2	64,5	116,82	135,75	92,43		1179.56	1124.5
Cell 24	35682	25419	17798	59664	15845	23452	18778	33382	20396	35995	28322	30377		Cell 24	113616	165507	121528	157651	109141	250873	111475	125276	155,08	104244	71609	52036	69616	53908	59222		Cell 24	213,83	-	-	209,34	114,47	352,48	302,71	-	383,06	295,32	56,92	73,84	69,48	63,12	137,99		1499.25	1080.25
Cell 25	30551	21703	21238	46381	22356	29556	30326	28642	24185	31538	41634	38245		Cell 25	180,51	209638	121855	135993	99415	248195	220693	126457	135784	93319	61431	38833	39522	60949	55941		Cell 25	291,2	-	-	146,22	222,5	327,3	286,26	-	382,88	205,36	65,98	121,9	85,49	66,94	117,99		1291.63	1316.88
																																																1356.06	1765.38
																																																1387.63	985
							Kruskal-Wallis test 24h																																									1221.31	1547.81
	Shapiro-Wilk test		white	osi100B/+	osi100B/osi100B		P value			0.0828					Shapiro-Wilk test		white	osi100B/+	osi100B/osi100B													Shapiro-Wilk test		white	osi100B/+	osi100B/osi100B												1172.31	1358.19
	W		0.9481	0.9467	0.981		Exact or approximate P value?			Approximate					W		0.9595	0.9477	0.8937													W		0.9744	0.9843	0.9737												1295.5	701.375
	P value		0.0006	0.0005	0.159		P value summary			ns					P value		0.0126	0.0026	<0,0001													P value		0.012	0.3011	0.0154												1491.94	1381.44
	Passed normality test (alpha=0.05)?		No	No	Yes		Do the medians vary signif. (P < 0.05)?			No					Passed normality test (alpha=0.05)?		No	No	No													Passed normality test (alpha=0.05)?		No	Yes	No												1430.44	1359.56
	P value summary		***	***	ns		Number of groups			3					P value summary		*	**	****													P value summary		*	ns	*												1466.5	1089
							Kruskal-Wallis statistic			4.982																																						1572	1011
																																																1564.56	1217.56
															Kruskal-Wallis test 48h																	Kruskal-Wallis test 72h																1187.75	1302.69
															P value			<0.0001														P value			<0.0001													1079.75	1094.25
															Exact or approximate P value?			Approximate		Dunn's multiple comparisons test												Exact or approximate P value?			Approximate		Dunn's multiple comparisons test											2278.44	2010.88
															P value summary			****			Mean rank diff.	Significant?	Summary									P value summary			****			Mean rank diff.	Significant?	Summary								1980.75	1531
															Do the medians vary signif. (P < 0.05)?			Yes		W vs. 100B/+	-12.82	No	ns									Do the medians vary signif. (P < 0.05)?			Yes		W vs. 100B/+	-3.181	No	ns								3147.31	1982.5
															Number of groups			3		W vs. 100B/100B	111	Yes	****									Number of groups			3		W vs. 100B/100B	176.9	Yes	****								2572.38	1310.19
															Kruskal-Wallis statistic			154		100B/+ vs. 100B/100B	123.9	Yes	****									Kruskal-Wallis statistic			242.3		100B/+ vs. 100B/100B	180.1	Yes	****								3758.06	1133.12
																																																2293.63	964.125
																																																2696.5	1111.5
																																																2522.06	1860.88
																																																2768.81	2014.12
																																																3137.31
																																																2965.69
																																																2818.38
																																																1794.75
																																																2664.44
																																																2589.88
																																																3385.13
																																																2264.31
																																																1624.06
																																																2860.19
																																																2332.5
																																																4176.69
																																																3265.25
																																																Shapiro-Wilk test
																																																W
																																																P value
																																																Passed normality test (alpha=0.05)?
																																																P value summary
																																																Mann Whitney test
																																																P value
																																																Exact or approximate P value?
																																																P value summary
																																																Significantly different (P < 0.05)?
																																																One- or two-tailed P value?
																																																Sum of ranks in column A,B
																																																Mann-Whitney U
[truncated: 2 more columns]

## Sheet: Figure 5
Figure 5B (normalized area )
osiRNAi		osiSM		osiSM ; osiRNAi		Lyr5UAS		Lyr5UAS ; osiRNAi
Inactive	Active	Inactive	Active	Inactive	Active	Inactive	Active	Inactive	Active
1.00905	0.178255	1.06286	1.40192	1.30118	0.981947	1.09662	1.07695	0.726155	1.08427
0.876796	0.481053	1.01721	0.899724	1.21412	0.871285	0.809141	1.0013	0.455341	1.08483
0.447452	0.73392	0.713677	0.731901	0.795442	0.661058	1.09424	1.00292	0.74955	0.600698
0.973224	0.307888	1.04096	0.773428	0.811935	0.88918	0.965521	1.12042	0.962585	1.57801
0.974014	0.727027	0.920353	0.78086	0.66111	0.641596	0.83228	1.11923	1.22679	1.06524
0.99284	0.197333	0.88979	0.920475	0.697517	0.716968	1.04592	0.984823	1.21808	0.511257
1.17043	0.286133	1.11697	1.30061	0.719629	0.867685	1.10759	1.16233	1.09161	0.904805
1.25893	0.264446	1.09031	0.582756	0.911006	0.746106	1.04868	1.18124	1.13172	1.51283
1.30046	0.742854	1.14707	0.839364	0.682883	0.966229	1.26049	0.756307	1.12529	1.23853
0.996818	0.251555	1.08018	1.04997	0.808696	0.81499	0.828108	0.922622	1.17109	0.517365
0.849695	0.672822	1.11091	0.88084	0.80383	0.949104	0.905519	0.908578	1.43773	0.739207
0.992224	0.256034	0.809705	0.921476	1.24059	0.661525	0.956166	1.15694	1.27269	1.46327
1.07266	0.560624	0.933157	1.24743	1.12005	1.22756	1.12669	1.10265	1.13969	0.892408
1.14797	0.283612	0.914002	1.04129	1.43295	1.05825	1.05949	1.09744	1.21312	0.677347
1.19764	0.265672	1.0738	0.689599	1.10758	1.09034	0.863541	1.2031	0.858485	0.651493
0.84854	0.615597	0.846417	0.931512	0.866337	0.645631	0.623639	1.07903	0.822915	1.14666
1.1281	0.546115	0.99609	1.41396	1.06339	1.49975	1.1593	0.796989	1.03071	0.847695
0.763166	0.41121	1.39631	0.979	1.07371	0.764027	1.08956	0.991006	0.8919	1.35236
0.95976	0.498978	0.939591	1.10098	0.846846	0.86762	1.252	1.12679	1.23378	0.842358
1.00525	0.146742	0.717185	1.00123	0.944339	1.07475	0.87551	1.18919	1.03866	1.23819
0.959105	0.41304	1.17338	1.27147	1.0978	0.909231	0.741411	1.07408	0.910428	0.782189
0.889911	0.266545	1.16091	1.0029	1.12719	1.18898	1.14221	1.13341	0.916974	0.977633
1.19544	0.111098	0.849163	1.1178	1.19728	1.06202	1.11637	1.0694	0.689807	1.0716
1.0069	0.61938	1.57848	1.11	0.882453	0.924914	1.09911	1.12626	0.910138	0.763784
0.956644	1.07608	1.16892	1.09102	0.846876	0.751309	0.954576	1.04752	0.691874	0.890549
1.15846	0.527686	0.850561	1.23697	0.946204	0.839306	0.946313	1.01516	0.858314	1.01298
1.0767	0.186597	0.887447	0.860763	0.969335	0.601289	1.18471	1.00147	1.2859	0.965619
0.739711	0.188784	0.725021	1.07317	1.02621	0.725502	1.08287	0.709312	1.36984	0.547097
1.05211	0.663313	0.877232	0.840059	0.9713	1.1736	0.984665	0.740345	1.14509	0.733968
0.958517	0.297637	0.82701	0.971633	0.990347	0.587771	0.843605	0.786141	1.13206	0.821345
0.800226	0.232221	0.929358	1.03974	1.04281	0.772037	0.904155	0.945176	1.44453	0.601504
0.882206	0.316278	0.736949	1.0495		0.837383		0.965965	1.19617	1.02758
0.597897	0.189524	0.82055	0.960602		0.639199		1.34214	1.16257	0.709678
0.979435	0.345892	0.866492	0.878592				0.719227	0.788718	1.21267
0.995347	0.609893	1.01279	1.18043				0.875961	0.780351	1.07347
0.950882	0.167656	1.12204	1.02095				1.08955	0.786627	0.909452
1.02272		1.308	1.14681				0.938726	0.87931	0.655884
1.27155		1.38638						1.01571	0.443552
1.27732		0.949169						0.946002	0.985503
1.26389		1.4138						0.85177
1.41694		0.693147						1.0742
1.0804		0.855297						0.913159
0.830017		0.707321						1.14278
0.913645		0.929731						0.88065
0.943554		0.976572						0.906253
1.07527		0.779352						1.23119
0.862475		0.87919						1.21096
0.890194		0.877016						1.03971
1.01964		0.854181						1.05675
0.79656		0.925932						0.78342
0.660543		0.815123						1.08901
1.04537		0.971016						0.820145
		osiRNAi		osiSM		osiSM ; osiRNAi		Lyr5UAS		Lyr5UAS ; osiRNAi
Shapiro-Wilk test		Inactive	Active	Inactive	Active	Inactive	Active	Inactive	Active	Inactive	Active
W		0.9785	0.9074	0.9257	0.9904	0.9785	0.942	0.9691	0.9515	0.9806	0.9732
P value		0.4632	0.0055	0.0031	0.9844	0.7711	0.0776	0.4956	0.1078	0.5503	0.4688
Passed normality test (alpha=0.05)?		Yes	No	No	Yes	Yes	Yes	Yes	Yes	Yes	Yes
P value summary		ns	**	**	ns	ns	ns	ns	ns	ns	ns
Kruskal-Wallis test
P value		<0.0001
Exact or approximate P value?		Approximate
P value summary		****
Do the medians vary signif. (P < 0.05)?		Yes
Dunn's multiple comparisons test
		Mean rank diff.	Significant?	Summary
osiRNAi vs. osiRNAi act		195.2	Yes	****
osiRNAi vs. osiSM		19.13	No	ns
osiRNAi vs. osiSM act		-6.162	No	ns
osiRNAi vs. osiSM; osiRNAi		14.1	No	ns
osiRNAi vs. osiSM; osiRNAi act		66.36	No	ns
osiRNAi vs. Lyr5UAS		-6.484	No	ns
osiRNAi vs. Lyr5UAS act		-16.81	No	ns
osiRNAi vs. Lyr5UAS; osiRNAi		-9.808	No	ns
osiRNAi vs. Lyr5UAS; osiRNAi act		38.77	No	ns
osiRNAi act vs. osiSM		-176.1	Yes	****
osiRNAi act vs. osiSM act		-201.4	Yes	****
osiRNAi act vs. osiSM; osiRNAi		-181.1	Yes	****
osiRNAi act vs. osiSM; osiRNAi act		-128.8	Yes	***
osiRNAi act vs. Lyr5UAS		-201.7	Yes	****
osiRNAi act vs. Lyr5UAS act		-212	Yes	****
osiRNAi act vs. Lyr5UAS; osiRNAi		-205	Yes	****
osiRNAi act vs. Lyr5UAS; osiRNAi act		-156.4	Yes	****
osiSM vs. osiSM act		-25.3	No	ns
osiSM vs. osiSM; osiRNAi		-5.038	No	ns
osiSM vs. osiSM; osiRNAi act		47.23	No	ns
osiSM vs. Lyr5UAS		-25.62	No	ns
osiSM vs. Lyr5UAS act		-35.95	No	ns
osiSM vs. Lyr5UAS; osiRNAi		-28.94	No	ns
osiSM vs. Lyr5UAS; osiRNAi act		19.63	No	ns
osiSM act vs. osiSM; osiRNAi		20.26	No	ns
osiSM act vs. osiSM; osiRNAi act		72.53	No	ns
osiSM act vs. Lyr5UAS		-0.3217	No	ns
osiSM act vs. Lyr5UAS act		-10.65	No	ns
osiSM act vs. Lyr5UAS; osiRNAi		-3.646	No	ns
osiSM act vs. Lyr5UAS; osiRNAi act		44.93	No	ns
osiSM; osiRNAi vs. osiSM; osiRNAi act		52.27	No	ns
osiSM; osiRNAi vs. Lyr5UAS		-20.58	No	ns
osiSM; osiRNAi vs. Lyr5UAS act		-30.91	No	ns
osiSM; osiRNAi vs. Lyr5UAS; osiRNAi		-23.9	No	ns
osiSM; osiRNAi vs. Lyr5UAS; osiRNAi act		24.67	No	ns
osiSM; osiRNAi act vs. Lyr5UAS		-72.85	No	ns
osiSM; osiRNAi act vs. Lyr5UAS act		-83.17	No	ns
osiSM; osiRNAi act vs. Lyr5UAS; osiRNAi		-76.17	No	ns
osiSM; osiRNAi act vs. Lyr5UAS; osiRNAi act		-27.59	No	ns
Lyr5UAS vs. Lyr5UAS act		-10.33	No	ns
Lyr5UAS vs. Lyr5UAS; osiRNAi		-3.324	No	ns
Lyr5UAS vs. Lyr5UAS; osiRNAi act		45.25	No	ns
Lyr5UAS act vs. Lyr5UAS; osiRNAi		7.003	No	ns
Lyr5UAS act vs. Lyr5UAS; osiRNAi act		55.58	No	ns
Lyr5UAS; osiRNAi vs. Lyr5UAS; osiRNAi act		48.58	No	ns

## Sheet: Figure 6
Figure 6A (osi levels [%])						Figure 6B (survival during development [%])					Figure 6C (clear gut larvae [%])						Figure 6D (larvae out of patch [%])							Figure 6E (clear gut larvae [%])						Figure 6F (larvae out of patch [%])
											72h						72h							96h						96h
+ > osi RNAi	pplG4 > osiRNAi					+ > Lyr5 ; osi RNAi	pplG4 > osiRNAi	pplG4 > Lyr5 ; osiRNAi	pplG4 > Lyr5		+ > Lyr5 ; osi RNAi	pplG4 > osiRNAi	pplG4 > Lyr5 ; osiRNAi	pplG4 > Lyr5			+ > Lyr5 ; osi RNAi	pplG4 > osiRNAi	pplG4 > Lyr5 ; osiRNAi	pplG4 > Lyr5				+ > Lyr5 ; osi RNAi	pplG4 > osiRNAi	pplG4 > Lyr5 ; osiRNAi	pplG4 > Lyr5			+ > Lyr5 ; osi RNAi	pplG4 > osiRNAi	pplG4 > Lyr5 ; osiRNAi	pplG4 > Lyr5
1.29311	0.335664				D1	100	100	100	100		10	32	21	29			10	36	29	43				4	19	5	16			29	42	30	48
0.821543	0.224977				D2	71	82	94	87		0	24	12	10			5	28	18	24				11	17	5	7			37	73	18	27
0.885345	0.168528				D3	63	76	74	60		4	33	8	0			17	11	38	14				0	21	8	19			14	54	8	31
					D4	60	60	60	53									29							38						75
					D5	54	50	54	53																						67
					D6	52	40	54	47		Shapiro-Wilk test	+ > Lyr5 ; osi RNAi	pplG4 > osiRNAi	pplG4 > Lyr5 ; osiRNAi	pplG4 > Lyr5
					D7	52	32	54	47		W	0.8322	0.953	0.9868	0.9689		Shapiro-Wilk test		+ > Lyr5 ; osi RNAi	pplG4 > osiRNAi	pplG4 > Lyr5 ; osiRNAi	pplG4 > Lyr5		Shapiro-Wilk test	+ > Lyr5 ; osi RNAi	pplG4 > osiRNAi	pplG4 > Lyr5 ; osiRNAi	pplG4 > Lyr5		Shapiro-Wilk test	+ > Lyr5 ; osi RNAi	pplG4 > osiRNAi	pplG4 > Lyr5 ; osiRNAi	pplG4 > Lyr5
Shapiro-Wilk test		+ > osi RNAi	pplG4 > osiRNAi		D8	52	26	54	47		P value	0.1939	0.5827	0.7804	0.6614		W		0.8904	0.9967	0.9908	0.9689		W	0.7821	0.8274	0.9758	0.9231		W	0.903	0.9973	0.97	0.8867
W		0.8494	0.9661		D9	52	26	52	47		Passed normality test (alpha=0.05)?	Yes	Yes	Yes	Yes		P value		0.3849	0.8899	0.8168	0.6614		P value	0.0738	0.1612	0.7017	0.4633		P value	0.4267	0.8998	0.6678	0.3444
P value		0.2388	0.6463		D10	52	26	52	47		P value summary	ns	ns	ns	ns		Passed normality test (alpha=0.05)?		Yes	Yes	Yes	Yes		Passed normality test (alpha=0.05)?	Yes	Yes	Yes	Yes		Passed normality test (alpha=0.05)?	Yes	Yes	Yes	Yes
Passed normality test (alpha=0.05)?		Yes	Yes		D11	52	26	52	47								P value summary		ns	ns	ns	ns		P value summary	ns	ns	ns	ns		P value summary	ns	ns	ns	ns
P value summary		ns	ns		D12	52	26	52	47		ANOVA summary
					D13	44	0	30	33		F		4.211				ANOVA summary
											P value		0.0461				F		1.794					ANOVA summary						ANOVA summary
											P value summary		*				P value		0.2183					F		5.68				F		9.56
Unpaired t test											Significant diff. among means (P < 0.05)?		Yes				P value summary		ns					P value		0.0184				P value		0.0028
P value		0.0083									R square		0.6123				Significant diff. among means (P < 0.05)?		No					P value summary		*				P value summary		**
P value summary		**															R square		0.3742					Significant diff. among means (P < 0.05)?		Yes				Significant diff. among means (P < 0.05)?		Yes
Significantly different (P < 0.05)?		Yes									Bonferroni's multiple comparisons test													R square		0.6544				R square		0.7415
One- or two-tailed P value?		Two-tailed										Mean Diff.	95.00% CI of diff.	Significant?	Summary
t, df		t=4.863, df=4									ppl> osiRNAi vs. ppl> Lyr5;osiRNAi	16	-5.712 to 37.71	No	ns									Bonferroni's multiple comparisons test						Bonferroni's multiple comparisons test
											ppl> osiRNAi vs. + > Lyr5;osiRNAi	25	3.288 to 46.71	Yes	*										Mean Diff.	95.00% CI of diff.	Significant?	Summary			Mean Diff.	95.00% CI of diff.	Significant?	Summary
											ppl> osiRNAi vs. ppl> Lyr5	16.67	-5.045 to 38.38	No	ns									ppl> osiRNAi vs. ppl> Lyr5;osiRNAi	17.75	2.359 to 33.14	Yes	*		ppl> osiRNAi vs. ppl> Lyr5;osiRNAi	43.53	17.50 to 69.57	Yes	**
																								ppl> osiRNAi vs. + > Lyr5;osiRNAi	18.75	3.359 to 34.14	Yes	*		ppl> osiRNAi vs. + > Lyr5;osiRNAi	35.53	9.499 to 61.57	Yes	**
																								ppl> osiRNAi vs. ppl> Lyr5	9.75	-5.641 to 25.14	No	ns		ppl> osiRNAi vs. ppl> Lyr5	26.87	0.8323 to 52.90	Yes	*

## Sheet: Figure 7
Figure 7 A (survival [%])						Figure 7 D (survival [%])				Figure 7 F (osi levels [%])				Figure 7 G (survival during development [%])					Figure 7 H (survival [%])						Figure 7 I (survival [%])							Figure 7 J (survival [%])						Figure 7 K (survival [%])						Figure 7 L (reactive area [%])
														N1																	N1
+ > osiRNAi	elavG4 > osiRNAi	nSybG4 > osiRNAi				+ > osiRNAi	NP1G4 > osiRNAi			+ > osiRNAi	cgG4 > osiRNAi				cgG4 > +	cgG4 > osiRNAi			+ > lip3RNAi ; osiRNAi	cgG4 > osiRNAi	cgG4 > lip3RNAi ; osiRNAi	cgG4 > +	cgG4 > lip3RNAi		+ > lyr5 ; osiRNAi	cgG4 > osiRNAi	cgG4 > lyr5 ; osiRNAi	cgG4 > +	cgG4 > lyr5			cgG4 > +	cgG4 > ETFQ0RNAi; osiRNAi	cgG4 > ETFQ0RNAi	cgG4 > osiRNAi	+ > ETFQ0RNAi;osiRNAi		+ > walRNAi ; osiRNAi	cgG4 > osiRNAi	cgG4 > walRNAi ; osiRNAi	cgG4 > +			cgG4 > +	+ > osiRNAi	cgG4 > osiRNAi
102	98	100				104	97			1.42513	0.30462			D1	100	100			117.14	0	64.86	104.08	106.16		87.08	0	7.77	108.82	111.8		D1	100	100	100	100	100		122	0	102.12	74.2			49.699	43.128	33.945
100	104	96				98	94			0.843618	0.96823			D2	100	95									94.74	0	5.43	78.56	111.12		D2	92.5	100	100	95	95		120	0	66.66	104			41.442	49.08	38.179
96	96	98				108	105			1.36814	0.505912			D3	92.5	95															D3	92.5	100	80	92.5	95		114	0	86				58.789	64.2	36.308
										0.802657	0.676176			D4	92.5	72.5															D4	80	93.75	80	80	92.5								47.084	37.108	30.405
														D5	77.5	32.5															D5	45	87.5	80	45	37.5								59.3	53.991	30.752
Shapiro-Wilk test		+ > osiRNAi	elavG4 > osiRNAi	nSybG4 > osiRNAi		Shapiro-Wilk test	+ > osiRNAi	NP1G4 > osiRNAi		Shapiro-Wilk test	+ > osiRNAi	cgG4 > osiRNAi		D6	77.5	15															D6	45	68.75	80	20	37.5		ANOVA summary						39.765		30.271
W		0.9643	0.9231	1		W	0.9868	0.9356		W	0.8006	0.9911		D7	77.5	2.5									ANOVA summary						D7	45	62.5	80	12.5	37.5		F	48.75							38.251
P value		0.6369	0.4633	>0.9999		P value	0.7804	0.5098		P value	0.1032	0.9631		D8	77.5	2.5									F	57.07					D8	45	56.25	80	5	37.5		P value	<0.0001
Passed normality test (alpha=0.05)?		Yes	Yes	Yes		Passed normality test (alpha=0.05)?	Yes	Yes		Passed normality test (alpha=0.05)?	Yes	Yes		D9	77.5	0									P value	0.0002					D9	45	43.75	80	5	37.5		P value summary	****
P value summary		ns	ns	ns		P value summary	ns	ns		P value summary	ns	ns		D10	77.5	0									P value summary	***					D10	45	37.5	80	0	37.5		Significant diff. among means (P < 0.05)?	Yes
																									Significant diff. among means (P < 0.05)?	Yes					D11	42.5	25	60	0	37.5		R square	0.9543					Shapiro-Wilk test	cgG4 > +	+ > osiRNAi	cgG4 > osiRNAi
														N2 (not shown in graph)											R squared	0.9786					D12	40	6.25	60	0	35								W	0.8969	0.9882	0.8411
ANOVA summary						Unpaired t test				Unpaired t test					cgG4 > +	cgG4 > osiRNAi															D13	40	6.25	60	0	35		Bonferroni's multiple comparisons test						P value	0.3558	0.9731	0.1017
F			0.1739			P value	0.3471			P value	0.0314			D1	100	100															D14	40	6.25	60	0	35			Mean Diff.	95.00% CI of diff.	Significant?	Summary		Passed normality test (alpha=0.05)?	Yes	Yes	Yes
P value			0.8445			P value summary	ns			P value summary	*			D2	100	92.5									Bonferroni's multiple comparisons test													+>osiRNAi,walRNAi vs. cg>osiRNAi	118.7	81.30 to 156.0	Yes	****		P value summary	ns	ns	ns
P value summary			ns			Significantly different (P < 0.05)?	No			Significantly different (P < 0.05)?	Yes			D3	97.5	75										Mean Diff,	95,00% CI of diff,	Below threshold?	Summary		N2 (not shown in graph)							+>osiRNAi,walRNAi vs. cg>osiRNAi,walRNAi	33.74	-3.628 to 71.11	No	ns
Significant diff. among means (P < 0.05)?			No			One- or two-tailed P value?	Two-tailed			One- or two-tailed P value?	One-tailed			D4	80	62.5									+ > lyr5 ; osiRNAi vs. cgG4 > osiRNAi	90.91	43,65 to 138,2	Yes	**			cgG4 > +	cgG4 > ETFQ0RNAi; osiRNAi	cgG4 > ETFQ0RNAi	cgG4 > osiRNAi	+ > ETFQ0RNAi;osiRNAi		+>osiRNAi,walRNAi vs. cg>+	29.57	-12.21 to 71.34	No	ns
R squared			0.05479			t, df	t=1.064, df=4			t, df	t=2,280, df=6			D5	75	40									+ > lyr5 ; osiRNAi vs. cgG4 > lyr5 ; osiRNAi	84.31	37,05 to 131,6	Yes	**		D1	100	100	100	100	100		cg>osiRNAi vs. cg>osiRNAi,walRNAi	-84.93	-122.3 to -47.56	Yes	***
														D6	75	20									+ > lyr5 ; osiRNAi vs. cgG4 > +	-2.78	-50,04 to 44,48	No	ns		D2	100	100	100	88.57	97.5		cg>osiRNAi vs. cg>+	-89.1	-130.9 to -47.32	Yes	***		ANOVA summary
														D7	75	10									+ > lyr5 ; osiRNAi vs. cgG4 > lyr5	-20.55	-67,81 to 26,71	No	ns		D3	94.12	100	100	85.71	97.5		cg>osiRNAi,walRNAi vs. cg>+	-4.173	-45.95 to 37.60	No	ns		F		8.884
														D8	75	5									cgG4 > osiRNAi vs. cgG4 > lyr5 ; osiRNAi	-6.6	-53,86 to 40,66	No	ns		D4	94.12	100	100	74.28	90								P value		0.0028
														D9	75	0									cgG4 > osiRNAi vs. cgG4 > +	-93.69	-141,0 to -46,43	Yes	**		D5	94.12	87.5	100	51.43	82.5								P value summary		**
														D10	75	0									cgG4 > osiRNAi vs. cgG4 > lyr5	-111.5	-158,7 to -64,20	Yes	***		D6	94.12	62.5	100	22.85	82.5								Significant diff. among means (P < 0.05)?		Yes
																									cgG4 > lyr5 ; osiRNAi vs. cgG4 > +	-87.09	-134,4 to -39,83	Yes	**		D7	94.12	50	100	11.42	82.5								R squared		0.5422
																									cgG4 > lyr5 ; osiRNAi vs. cgG4 > lyr5	-104.9	-152,1 to -57,60	Yes	**		D8	94.12	37.5	100	2.85	82.5
																									cgG4 > + vs. cgG4 > lyr5	-17.77	-65,03 to 29,49	No	ns		D9	94.12	37.5	100	0	82.5
																															D10	94.12	25	100	0	82.5								Bonferroni's multiple comparisons test
																															D11	94.12	25	100	0	77.5									Mean Diff,	95,00% CI of diff,	Below threshold?	Summary
																															D12	94.12	12.5	100	0	77.5								cgG4 > + vs. + > osiRNAi	-0.1549	-12,48 to 12,17	No	ns
																															D13	94.12	12.5	100	0	77.5								cgG4 > + vs. cgG4 > osiRNAi	15.33	4,005 to 26,66	Yes	**
																																												+ > osiRNAi vs. cgG4 > osiRNAi	15.49	3,566 to 27,41	Yes	**

## Sheet: Figure 8
Figure 8 A (normalized ATP levels [A.U.])					Figure 8 B (OCR [pmoles/min])						Figure 8 C (ECAR [mpH/min])						Figure 8 D (ROS levels [A.U.])					Figure 8 E (survival [%])							Figure 8 F (survival during development [%])
																												N1
white	osi100B/osi100B				Time (min)	white		osi100B/osi100B			Time (min)	white		osi100B/osi100B			white	osi100B/osi100B				actG4 > +	actG4 > dcr;osiRNAi	actG4 > dcr/SODII ; osiRNAi					Day	actG4>+			actG4>+ (NAC)			dcr;osiRNAi>+			dcr;osiRNAi>+ (NAC)			act> dcr;osiRNAi			act> dcr;osiRNAi (NAC)
1.34815	0.320931				1.59251	234.519	149.327	59.6857	52.9605		1.58889	58.6738	68.48	34.9642	32.8667		81.647	133.661				100	0	0					1	100	100	100	100	100	100	100	100	100	100	100	100	100	100	100	100	100	100
0.747619	0.236597				11.2274	209.384	128.383	58.6261	47.7154		8.17873	50.0494	58.3806	30.2009	27.0062		30.755	78.098				98	0	2					2	75	96.6667	96.6667	65	90	93.3333	80	93.3333	70	90	96.6667	96.6667	70	86.6667	80	85	96.6667	93.3333
0.904227	0.296432				20.866	191.518	110.924	47.8354	39.369		14.7659	48.2786	56.1548	29.3232	25.8028		30.114	100.47				96	0	2					3	50	70	83.3333	40	86.6667	93.3333	70	56.6667	70	90	63.3333	83.3333	20	16.6667	13.3333	40	33.3333	23.3333
					30.5861	190.539	113.228	54.6837	45.8409		21.3566	46.6485	54.1308	28.5599	25.512		26.983	145.943											4	30	56.6667	83.3333	35	56.6667	90	45	46.6667	70	55	63.3333	80	0	3.33333	13.3333	15	16.6667	20
					40.2195	184.404	112.571	54.0642	44.4987		27.9472	45.2547	52.2309	28.1189	25.467		48.87	123.193											5	30	56.6667	80	20	56.6667	90	45	46.6667	66.6667	55	63.3333	73.3333	0	0	10	0	13.3333	16.6667
Shapiro-Wilk test					49.8555	179.047	107.221	53.8498	43.8667		34.6197	44.4385	53.1954	29.8176	26.7077		34.936	138.836											6	30	56.6667	80	20	56.6667	90	45	46.6667	66.6667	55	63.3333	73.3333	0	0	0	0	10	10
		white	osi100B/osi100B		59.5652	195.19	100.38	51.8133	42.6402		41.2207	42.6622	51.2929	31.0237	27.6489		39.628	154.568											7	30	56.6667	76.6667	20	56.6667	90	40	46.6667	66.6667	45	63.3333	73.3333	0	0	0	0	6.66667	6.66667
W		0.9291	0.9447		69.2015	197.815	104.3	53.0472	42.9722		47.813	42.5942	50.861	32.6486	28.3756		43.157	122.045											8	30	56.6667	76.6667	20	56.6667	83.3333	40	46.6667	60	45	63.3333	73.3333	0	0	0	0	6.66667	6.66667
P value		0.4853	0.5467		78.8381	194.675	101.764	53.4436	42.0278		54.4012	41.8834	49.925	32.9927	28.2371		32.93	126.025											9	30	56.6667	70	20	56.6667	73.3333	40	46.6667	53.3333	45	63.3333	73.3333	0	0	0	0	6.66667	6.66667
Passed normality test (alpha=0.05)?		Yes	Yes		88.5557	181.009	95.4283	52.2383	41.2735		60.9953	40.4325	48.3446	32.6804	28.5217		51.281	195.951											10	30	43.3333	70	20	53.3333	73.3333	40	46.6667	53.3333	45	50	63.3333	0	0	0	0	3.33333	6.66667
P value summary		ns	ns		98.198	146.555	92.6396	50.7688	39.7882		67.6756	39.8093	47.2671	32.3	29.9018		46.585	193.382
					107.839	105.563	90.4393	50.2318	39.2218		74.275	38.1494	44.6452	30.6534	29.3642		39.656	181.982				ANOVA summary						N2 (not shown in graph)
											80.8774	37.5461	43.892	30.5524	29.5879		65.991	93.944				F		5330					Day	actG4>+			actG4>+ (NAC)			dcr;osiRNAi>+			dcr;osiRNAi>+ (NAC)			act> dcr;osiRNAi			act> dcr;osiRNAi (NAC)
											87.4766	36.6817	42.5154	29.8655	28.6573			119.344				P value		<0,0001					1	100	100	100	100	100	100	100	100	100	100	100	100	100	100	100	100	100	100
Unpaired t test											94.0777	36.3154	42.0888	30.0341	28.1314			93.174				P value summary		****					2	93.3333	100	90	93.3333	100	90	90	90	76.6667	100	86.6667	86.6667	100	80	86.6667	96.6667	93.3333	86.6667
P value		0.017									100.678	35.8307	41.1793	29.5262	27.5554			87.621				Significant diff. among means (P < 0.05)?		Yes					3	73.3333	60	73.3333	90	96.6667	76.6667	60	60	63.3333	76.6667	76.6667	60	0	13.3333	26.6667	36.6667	43.3333	33.3333
P value summary		*									107.268	35.1333	40.551	29.4573	27.3185							R squared		0.9994					4	43.3333	43.3333	66.6667	50	56.6667	76.6667	40	60	63.3333	60	66.6667	60	0	0	16.6667	16.6667	10	10
Significantly different (P < 0.05)?		Yes									113.865	34.788	40.2051	29.5096	27.4187														5	43.3333	43.3333	63.3333	36.6667	50	66.6667	40	60	63.3333	50	43.3333	60	0	0	0	6.66667	6.66667	10
One- or two-tailed P value?		Two-tailed									120.458	34.0002	39.5925	29.0041	27.2016														6	43.3333	43.3333	63.3333	36.6667	50	66.6667	36.6667	53.3333	63.3333	43.3333	40	50	0	0	0	3.33333	0	10
t, df		t=3,939, df=4									127.052	33.428	38.7111	28.6471	26.958		Shapiro-Wilk test		white	osi100B/osi100B		Bonferroni's multiple comparisons test							7	43.3333	43.3333	60	36.6667	46.6667	60	36.6667	50	60	43.3333	40	46.6667	0	0	0	3.33333	0	6.66667
											133.643	33.0842	37.7156	28.2099	26.5777		W		0.8661	0.9322				Mean Diff,	95,00% CI of diff,	Below threshold?	Summary		8	43.3333	36.6667	60	26.6667	43.3333	60	36.6667	46.6667	60	30	46.6667	46.6667	0	0	0	3.33333	0	0
											140.234	32.5318	37.1294	27.8834	26.1639		P value		0.1714	0.5702		actG4 > + vs. actG4 > dcr;osiRNAi		98	94,42 to 101,6	Yes	****		9	43.3333	36.6667	60	26.6667	40	60	36.6667	46.6667	60	30	46.6667	46.6667	0	0	0	3.33333	0	0
											146.904	19.0732	20.5845	19.4158	11.3065		Passed normality test (alpha=0.05)?		Yes	Yes		actG4 > + vs. actG4 > dcr/SODII ; osiRNAi		96.67	93,09 to 100,2	Yes	****
											153.507	26.9388	28.1364	22.59	17.1993		P value summary		ns	ns		actG4 > dcr;osiRNAi vs. actG4 > dcr/SODII ; osiRNAi		-1.333	-4,912 to 2,246	No	ns
											160.1	28.4292	30.6533	22.588	18.4387
											166.695	28.744	31.2948	22.5706	19.4324
											173.297	28.7991	31.123	21.8125	19.3342
																	Unpaired t test
																	P value		< 0,0001
																	P value summary		***
																	Are means signif. different? (P < 0.05)		Yes
																	One- or two-tailed P value?		Two-tailed
																	t, df		t=7,908 df=27

## Sheet: Figure 9
Figure 9 A (Lip3 levels [A.U.])						Figure 9 B (Pepck levels [A.U.])						Figure 9 C (Lip3 levels [A.U.])					Figure 9 D (Pepck levels [A.U.])						Figure 9 E (lip3 levels [A.U.])					Figure 9 F (survival [%])						Figure 9 G (reactive area [%])						Figure 9 H (reactive area [%])
																																		72h						96h
white	osi100B/+	osi100B/osi100B				white	osi100B/+	osi100B/osi100B				actG4 > +	+ > dcr ; osiRNAi	actG4> dcr ; osiRNAi			actG4 > +	+ > dcr ; osiRNAi	actG4> dcr ; osiRNAi				pplG4 > +	pplG4 > lip3RNAi				+ > lip3RNAI ; osi RNAi	pplG4 > osiRNAi	pplG4 > lip3RNAi	pplG4 > lip3RNAI ; osi RNAi			+ > lip3RNAI ; osi RNAi	pplG4 > osiRNAi	pplG4 > lip3RNAi	pplG4 > lip3RNAI ; osi RNAi			+ > lip3RNAI ; osi RNAi	pplG4 > osiRNAi	pplG4 > lip3RNAi	pplG4 > lip3RNAI ; osi RNAi
1.485	1.07819	5.1175				0.965553	0.846399	0.651019				0.171486	0.247334	0.986014			0.383711	0.360326	0.64427				0.942785	0.224748				100	0	104.82	17.95			42.277	45.665	46.038	42.776			44.692	33.931	61.17	57.68
0.511819	0.938226	4.1068				1.68597	1.53147	1.69181				0.132839	0.206039	1.16637			1.81925	0.989344	0.848311				1.47172	0.372791				128.2	0	103	53.86			39.129	42.357	47.803	29.36			39.799	30.515	68.369	52.029
0.654178	1.50728	2.88386				1.75787	1.76695	1.38237				0.210236	0.0723679	1.83024			1.02857	1.4094	2.28388				0.720152	0.534986				100	0	158.54	49.16			51.881	36.065	50.43	26.24			51.396	20.957	63.898	64.586
0.521034	0.75256	4.53837				1.68513	6.48524	8.60339				0.0496412	0.0895677	1.45551			2.01182	1.3171	1.88833									111.6	0	102.8	49.13			38.083	26.502	44.121	29.979			50.831	19.73	66.657	48.169
1.68688	2.32482	11.0775				7.91714	9.05287	6.99369				0.0534114	0.0596049	0.165719			2.53332	1.28495	0.591867									103	0	100	54.99			49.112	31.572	46.636	38.019			47.318	32.836	65.637	57.459
1.06561	0.490453	2.9847				6.11547	0.725921	8.44751				0.0607391	0.090979	0.0978718			0.990824	0.940078	1.38017									115	0	104	54.99			43.61	37.492	55.455	33.023			49.615	24.889	57.674	62.809
1.32615	0.284898	8.0746				7.61708	0.962827	5.29627					0.0857745	0.34952				0.582224	3.69569				Shapiro-Wilk test		pplG4 > +	pplG4 > lip3RNAi								40.269			33.699				35.628
1.29628						4.66131	10.6739											0.929656					W		0.9475	0.9993															31.165
1.48157						6.5149												1.33531					P value		0.5586	0.9497
						5.20057												2.82092					Passed normality test (alpha=0.05)?		Yes	Yes
												Shapiro-Wilk test	actG4 > +	+ > dcr ; osiRNAi	actG4> dcr ; osiRNAi								P value summary		ns	ns								Shapiro-Wilk test	+ > lip3RNAI ; osi RNAi	pplG4 > osiRNAi	pplG4 > lip3RNAi	pplG4 > lip3RNAI ; osi RNAi
												W	0.8649	0.7713	0.9212																			W	0.9022	0.9828	0.9152	0.9591		Shapiro-Wilk test	+ > lip3RNAI ; osi RNAi	pplG4 > osiRNAi	pplG4 > lip3RNAi	pplG4 > lip3RNAI ; osi RNAi
Shapiro-Wilk test		white	osi100B/+	osi100B/osi100B		Shapiro-Wilk test		white	osi100B/+	osi100B/osi100B		P value	0.2067	0.0211	0.4788		Shapiro-Wilk test		actG4 > +	+ > dcr ; osiRNAi	actG4> dcr ; osiRNAi													P value	0.3444	0.9647	0.4716	0.8106		W	0.9013	0.894	0.9563	0.9508
W		0.8856	0.9318	0.8554		W		0.8814	0.7854	0.8625		Passed normality test (alpha=0.05)?	Yes	No	Yes		W		0.9594	0.84	0.8879		Unpaired t test					ANOVA summary						Passed normality test (alpha=0.05)?	Yes	Yes	Yes	Yes		P value	0.3819	0.2549	0.7909	0.7465
P value		0.1798	0.5665	0.1375		P value		0.1354	0.02	0.1594		P value summary	ns	*	ns		P value		0.8154	0.0441	0.2637		P value		0.0499			F	82.95					P value summary	ns	ns	ns	ns		Passed normality test (alpha=0.05)?	Yes	Yes	Yes	Yes
Passed normality test (alpha=0.05)?		Yes	Yes	Yes		Passed normality test (alpha=0.05)?		Yes	No	Yes							Passed normality test (alpha=0.05)?		Yes	No	Yes		P value summary		*			P value	<0.0001											P value summary	ns	ns	ns	ns
P value summary		ns	ns	ns		P value summary		ns	*	ns							P value summary		ns	*	ns		Significantly different (P < 0.05)?		Yes			P value summary	****
																							One- or two-tailed P value?		Two-tailed			Significant diff. among means (P < 0.05)?	Yes					ANOVA summary
												Kruskal-Wallis test											t, df		t=2.778, df=4			R square	0.9256					F		9.665
												P value	0.0088																					P value		0.0003				ANOVA summary
ANOVA summary						Kruskal-Wallis test						Exact or approximate P value?	Exact				Kruskal-Wallis test											Bonferroni's multiple comparisons test						P value summary		***				F		17.97
F			16.55			P value		0.8425				P value summary	**				P value		0.6462										Mean Diff.	95.00% CI of diff.	Significant?	Summary		Significant diff. among means (P < 0.05)?		Yes				P value		<0.0001
P value			<0.0001			Exact or approximate P value?		Approximate				Do the medians vary signif. (P < 0.05)?	Yes				Exact or approximate P value?		Approximate									+>lip3RNAi+osiRNAi vs. ppl>osiRNAi	109.6	85.07 to 134.2	Yes	****		R square		0.5686				P value summary		****
P value summary			****			P value summary		ns				Number of groups	3				P value summary		ns									+>lip3RNAi+osiRNAi vs. ppl>lip3RNAi+osiRNAi	62.95	38.39 to 87.52	Yes	****								Significant diff. among means (P < 0.05)?		Yes
Significant diff. among means (P < 0.05)?			Yes			Do the medians vary signif. (P < 0.05)?		No				Kruskal-Wallis statistic	8.454				Do the medians vary signif. (P < 0.05)?		No									+>lip3RNAi+osiRNAi vs. ppl>Lip3RNAi	-2.56	-27.12 to 22.00	No	ns		Bonferroni's multiple comparisons test						R square		0.7009
R square			0.6233			Number of groups		3									Number of groups		3									ppl>osiRNAi vs. ppl>lip3RNAi+osiRNAi	-46.68	-71.24 to -22.12	Yes	***			Mean Diff.	95.00% CI of diff.	Significant?	Summary
						Kruskal-Wallis statistic		0.3429									Kruskal-Wallis statistic		0.8732									ppl>osiRNAi vs. ppl>Lip3RNAi	-112.2	-136.8 to -87.63	Yes	****		ppl>+ vs. ppl>osiRNAi	6.871	-2.066 to 15.81	No	ns		Bonferroni's multiple comparisons test
												Dunn's multiple comparisons test																ppl>lip3RNAi+osiRNAi vs. ppl>Lip3RNAi	-65.51	-90.08 to -40.95	Yes	****		ppl>+ vs. ppl>lip3RNAi	-4.934	-13.87 to 4.003	No	ns			Mean Diff.	95.00% CI of diff.	Significant?	Summary
Bonferroni's multiple comparisons test													Mean rank diff.	Significant?	Summary																			ppl>+ vs. ppl>lip3RNAi;osiRNAi	10.18	1.594 to 18.77	Yes	*		ppl>+ vs. ppl>osiRNAi	18.57	4.754 to 32.38	Yes	**
	Mean Diff.	95.00% CI of diff.	Significant?	Summary								Act>+ vs. +>dcr;osiRNAi	-0.9762	No	ns																			ppl>osiRNAi vs. ppl>lip3RNAi	-11.81	-21.08 to -2.530	Yes	**		ppl>+ vs. ppl>lip3RNAi	-11.32	-25.55 to 2.908	No	ns
White vs. 100B +/-	0.0605	-2.188 to 2.309	No	ns								Act>+ vs. Act>dcr;osiRNAi	-8.548	Yes	*																			ppl>osiRNAi vs. ppl>lip3RNAi;osiRNAi	3.309	-5.628 to 12.25	No	ns		ppl>+ vs. ppl>lip3RNAi;osiRNAi	-9.847	-24.62 to 4.922	No	ns
White vs. 100B -/-	-4.426	-6.675 to -2.177	Yes	***								+>dcr;osiRNAi vs. Act>dcr;osiRNAi	-7.571	Yes	*																			ppl>lip3RNAi vs. ppl>lip3RNAi;osiRNAi	15.11	6.177 to 24.05	Yes	***		ppl>osiRNAi vs. ppl>lip3RNAi	-29.89	-43.13 to -16.65	Yes	****
100B +/- vs. 100B -/-	-4.487	-6.872 to -2.101	Yes	***																																				ppl>osiRNAi vs. ppl>lip3RNAi;osiRNAi	-28.42	-42.23 to -14.60	Yes	****
																																								ppl>lip3RNAi vs. ppl>lip3RNAi;osiRNAi	1.477	-12.75 to 15.71	No	ns

## Sheet: Figure 10
Figure 10 B (reactive area [%])						Figure 10 D (reactive area [%])						Figure 10 F (reactive area [%])						Figure 10 G (relative frequency [A.U.])					Figure 10 H (relative frequency [A.U.])					Figure 10 I (relative frequency [A.U.])					Figure 10 J (roundness [A.U.])
white	osi100B/+	osi100B/osi100B				white	osi100B/+	osi100B/osi100B				white	osi100B/+	osi100B/osi100B				Bin	white	osi100B/+	osi100B/osi100B		Bin	white	osi100B/+	osi100B/osi100B		Bin	white	osi100B/+	osi100B/osi100B		white									osi100B/+						osi100B/osi100B
33.146	32.334	25.799				42.405	22.369	20.313				56.182	20.937	23.994				0	7.25883	12.2034	5.16066		0	0.803859	15.9533	5.80311		2	10.5839	9.09091	21.1066		1	2	3	4	5	6	7	8	9	1	2	3	4	5	6	1	2
42.298	17.545	19.826				39.623	30.59	32.424				26.336	35.352	19.274				0.5	30.1815	25.9322	22.7848		0.5	10.1286	29.572	19.4819		5	12.7737	9.09091	26.0246		0,901	0,989	0,985	0,973	0,578	0,653	0,941	0,863	0,963	0,867	0,928	0,928	0,485	0,459	0,799	0,93	0,568
49.507	34.571	38.71				33.102	35.255	10.248				43.084	28.838	46.481				1	14.8042	12.8814	16.4557		1	8.03859	9.14397	12.9534		8	8.75912	14.2857	11.6803		0,695	0,961	0,917	1	0,975	0,793	0,84	0,924	0,656	0,916	0,803	0,857	0,911	0,788	0,834	0,898	0,832
23.159	32.145	17.569				36.249	31.31	44.508				36.402	31.323	13.466				1.5	9.83763	8.98305	10.5161		1.5	5.94855	7.19844	8.0829		11	9.48905	7.79221	8.60656		0,932	0,899	0,952	0,893	0,877	0,915	1	0,958	0,432	0,798	0,98	0,719	0,651	0,918	0,747	0,942	0,819
39.689	30.983	24.86				33.798	30.496	30.921				48.449	55.152	34.093				2	5.73066	4.23729	8.3739		2	6.59164	4.47471	5.80311		14	8.75912	3.8961	5.53279		0,923	0,968	0,899	0,786	0,899	0,836	0,946	0,94	0,968	0,924	0,943	0,773	0,942	0,738	0,683	0,921	0,907
17.841	19.277	14.888				32.483	49.598	25.883				42.325	34.003	36.924				2.5	5.15759	3.55932	7.59494		2.5	5.94855	3.50195	4.76684		17	4.74453	4.54545	2.45902		0,796	0,895	0,947	1	0,969	0,847	0,823	0,763	0,874	0,912	0,905	0,772	0,847	0,812	0,674	0,962	0,865
26.516		17.269				31.084		37.296				28.369	36.101	25.672				3	2.96084	3.38983	6.32911		3	5.30547	3.30739	4.14508		20	3.64964	2.5974	4.5082		0,888	0,964	0,857	1	0,948	0,699	0,923	0,928	0,941	0,968	0,877	0,696	0,9	0,742	0,889	0,816	0,909
46.138		14.516				16.423		20.392				39.004	35.822	25.185				3.5	3.05635	2.88136	3.89484		3.5	5.30547	2.14008	4.45596		23	6.20438	2.5974	3.27869		0,796	0,931	0,937	0,786	0,975	0,767	0,981	0,965	0,956	0,92	0,903	0,957	0,95	0,626	0,788	0,76	0,656
37.344		24.109				39.778		23.728				38.1	26.363	30.368				4	2.10124	3.55932	3.0185		4	3.37621	2.52918	3.10881		26	4.74453	3.24675	1.22951		0,959	0,95	0,941	0,944	0,838	0,907	0,932	0,949	0,931	0,956	0,932	0,921	0,529	0,462	0,853	0,952	0,958
		19.373				31.67		19.208				37.352	15.51	39.991				4.5	2.19675	2.20339	2.14216		4.5	3.53698	0.389105	3.31606		29	4.37956	1.2987	1.63934		0,795	0,963	0,879	0,848	0,933	0,635	0,862	0,957	0,734	0,943	0,885	0,914	0,864	0,538	0,688	0,785	0,797
												40.29		34.405				5	1.81471	2.37288	3.7001		5	3.05466	0.77821	2.6943		32	4.74453	4.54545	2.04918		0,912	0,886	0,959	0,911	0,902	0,91	0,846	0,937	0,945	0,96	0,919	0,941	0,646	0,783	0,93	0,911	0,931
												28.708		41.502				5.5	1.43266	1.52542	1.55794		5.5	2.89389	0.389105	2.07254		35	1.45985	2.5974	1.43443		0,707	0,934	0,897	0,881	0,92	0,807	1	0,973	0,927	1	0,808	0,796	0,936	0,87	0,773	0,882	0,956
														35.863				6	0.573066	1.69492	1.75268		6	2.57235	0.77821	1.96891		38	1.82482	3.24675	1.22951		0,702	0,979	0,857	0,79	0,925	0,828	0,807	0,869	0,763	0,923	0,514	0,822	0,949	0,808	0,821	0,916	0,967
Shapiro-Wilk test		white	osi100B/+	osi100B/osi100B		Shapiro-Wilk test		white	osi100B/+	osi100B/osi100B								6.5	0.764088	1.18644	1.16845		6.5	2.09003	0.389105	0.932642		41	2.55474	5.19481	0.819672		0,961	0,82	0,845	0,672	0,959	0,861	0,976	0,853	0,91	0,881	0,735	0,748	0,903	0,866	0,708	0,856	0,952
W		0.9625	0.7925	0.8521		W		0.8558	0.876	0.9761								7	0.477555	2.0339	0.584226		7	2.73312	0.972763	1.45078		44	1.09489	1.2987	1.02459		0,481	0,947	0,984	0,753	0,886	0,577	0,946	0,976	0,866	0,984	0,665	0,749	0,821	0,757	0,538	0,86	0,451
P value		0.8239	0.0503	0.0616		P value		0.0681	0.251	0.9412		Shapiro-Wilk test		white	osi100B/+	osi100B/osi100B		7.5	0.382044	1.01695	0.486855		7.5	1.92926	0.77821	1.5544		47	2.55474	1.2987	0.204918		0,988	0,958	0,931	0,615	0,855	0,687	0,95	0,962	0,804	0,808	0,809	0,909	0,886	0,921	0,645	0,857	0,782
Passed normality test (alpha=0.05)?		Yes	Yes	Yes		Passed normality test (alpha=0.05)?		Yes	Yes	Yes		W		0.9512	0.9227	0.9777		8	0.573066	0.508475	0.584226		8	2.41158	0.389105	0.725389		50	0.364964	1.94805	0.614754		0,942	0,943	0,745	0,864	0,939	0,655	0,76	0,932	0,88	0,932	0,979	0,82	0,911	0,402	0,734	0,981	0,867
P value summary		ns	ns	ns		P value summary		ns	ns	ns		P value		0.6539	0.3802	0.9665		8.5	1.05062	1.01695	0.486855		8.5	2.09003	0.389105	1.1399		53	1.82482	1.94805	1.02459		0,903	0,992	0,769	0,786	0,835	0,754	0,8	0,842	0,992	0,842	0,833	0,93	0,849	0,609	0,817	0,943	0,842
												Passed normality test (alpha=0.05)?		Yes	Yes	Yes		9	0.477555	0.677966	0.389484		9	2.09003	0.583658	1.34715		56	1.09489	2.5974	0.409836		0,978	0,967	0,868	0,889	0,995	0,903	0,828	0,928	0,935	0,944	0,823	0,859	0,865	0,629	0,862	0,971	0,842
												P value summary		ns	ns	ns		9.5	0.382044	0.677966	0.486855		9.5	2.57235	0.77821	0.932642		59	0	1.94805	0.204918		0,859	0,932	0,659	0,884	0,951	0,955	0,725	0,854	0,579	0,908	0,895	0,863	0,965	0,627	0,809	0,926	0,754
																		10	0.668577	0.508475	0.389484		10	2.41158	0.194553	0.932642		62	1.09489	0.649351	0.204918		0,747	0,954	0,701	0,619	0,913	0,37	0,862	0,884	0,934	0,936	0,91	0,883	0,968	0,731	0,788	0,931	0,46
ANOVA summary						ANOVA summary												10.5	0.382044	1.01695	0.292113		10.5	1.1254	0.389105	0.725389		65	0	2.5974	0.614754		0,938	0,907	0,62	0,619	0,927	0,942	0,962	0,82	0,935	0,972	0,945	0,882	0,912	0,568	0,873	0,911	0,92
F			5.606			F			1.975			ANOVA summary						11	0.286533	1.01695	0.389484		11	1.60772	0.583658	0.518135		68	0	0.649351	0		0,946	0,912	0,82	0,772	0,919	0,856	0,855	0,973	0,979	1	0,703	0,865	0,952	0,85	0,741	0,987	0,612
P value			0.0108			P value			0.1616			F			2.23			11.5	0.286533	0.508475	0.292113		11.5	0.96463	0.583658	0.310881		71	0	1.2987	0.409836		0,952	0,962	0,835	0,633	0,967	0,918	1	0,872	0,863	0,911	0,97	0,948	0,959	0,448	0,755	0,927	0,589
P value summary			*			P value summary			ns			P value			0.124			12	0.764088	0.338983	0.097371		12	0.96463	0.389105	0.621762		74	1.09489	0.649351	0.409836		0,853	0,943	0,898	0,564	0,924	0,708	0,949	0,909	0,905	0,909	0,971	0,944	0,915	0,813	0,793	0,951	0,891
Significant diff. among means (P < 0.05)?			Yes			Significant diff. among means (P < 0.05)?			No			P value summary			ns			12.5	0.382044	0	0		12.5	0.643087	0.389105	0.310881		77	0.364964	1.94805	0		0,978	0,978	0,693	0,609	0,943	0,654	1	0,792	0,969	0,67	0,824	0,693	0,836	0,725	0,869	0,896	0,898
R squared			0.3376			R squared			0.1466			Significant diff. among means (P < 0.05)?			No			13	0.191022	0.169492	0.292113		13	0.321543	0.194553	0.518135		80	0	0.649351	0.204918		0,947	0,966	0,826	0,853	0,906	0,798	0,857	0,946	0,577	0,896	0,754	0,939	0,919	0,828	0,942	0,957	0,636
												R squared			0.1223			13.5	0.573066	0.169492	0.097371		13.5	1.1254	0.583658	0.725389		83	0.729927	0	0		0,91	0,985	0,6	0,788	0,931	0,902	0,837	0,91	0,913	0,934	0,868	0,945	0,799	0,926	0,634	0,973	0,933
Bonferroni's multiple comparisons test																		14	0.286533	0	0.097371		14	0.321543	0.194553	0.414508		86	0.364964	1.2987	0		0,93	0,982	0,754	0,806	0,903	0,782	0,578	0,94	0,763	0,823	0,883	0,91	0,92	0,503	0,549	0,946	0,915
	Mean Diff,	95,00% CI of diff,	Below threshold?	Summary														14.5	0.477555	0.338983	0		14.5	0.321543	0.389105	0.310881		89	0	0	0		0,961	0,968	0,688	0,931	0,897	0,721	0,764	0,883	0,893	1	0,782	0,809	0,906	0,982	0,512	0,928	0,684
white vs. 100B +/-	7.262	-4,616 to 19,14	No	ns														15	0.095511	0	0.194742		15	0.482315	0	0.518135		92	0.364964	0	0		0,647	0,981		0,816	0,913	0,844	0,884	0,887	0,855	0,901	0,958	0,907	0,85	0,563	0,584	1	0,569
white vs. 100B -/-	13.38	3,024 to 23,73	Yes	**														15.5	0.191022	0.338983	0		15.5	0.803859	0.194553	0		95	0	0.649351	0.204918		0,963	0,957		0,739	0,956	0,748	1	0,844	0,856	0,842	0,914	0,957	0,845	0,943	0,906	0,917	0,853
100B +/- vs. 100B -/-	6.117	-5,520 to 17,75	No	ns														16	0	0.169492	0		16	0.643087	0.194553	0.518135		98	0	0	0		0,937	0,963		0,789	0,856	0,863	1	0,926	0,553	0,842	0,921	0,972	0,877	0,923	0,849	0,874	0,938
																		16.5	0.382044	0.169492	0		16.5	0.321543	0	0.207254		101	0	0	0.409836		0,86	0,884		0,719	0,973	0,981	0,845	0,805	0,939	0,947	0,902	0,895	0,821	0,48	0,737	0,934	0,902
																		17	0	0	0.097371		17	0.321543	0.194553	0.207254		104	0	0.649351	0.204918		0,969	0,945		0,736	0,848	0,624	0,342	0,938	0,555	1	0,77	0,874	0,509	0,953	0,31	0,882	0,439
																		17.5	0	0.338983	0.097371		17.5	0.482315	0.194553	0.310881		107	0	0.649351	0.204918		0,587	0,944		0,697	0,689	0,644	0,697	0,872	0,926	0,961	0,881	0,763	0,473	0,924	0,369	0,901	0,939
																		18	0	0.169492	0		18	0	0.77821	0.103627		110	0	0	0		0,964	0,976		0,595	0,965	0,897	0,747	0,804	0,912	0,959	0,968	0,973	0,913	0,525	0,702	0,973	0,96
																		18.5	0.095511	0.508475	0		18.5	0.160772	0	0.310881		113	0	0	0		0,973	0,947		0,596	0,686	0,913	0,332	0,827	0,804	0,981	0,948	0,808	0,857	0,815	0,688	0,931	0,804
																		19	0.382044	0	0		19	0.482315	0.194553	0.207254		116	0	0.649351	0		0,959	0,955		0,736	0,938	0,948	0,712	0,875	0,913	0,914	0,949	0,907	0,94	0,64	0,666	0,982	0,261
																		19.5	0.191022	0	0.097371		19.5	0.160772	0	0.103627		119	0.364964	0.649351	0		0,98	0,896		0,809	0,864	0,842	0,797	0,754	0,79	0,92	0,917	0,901	0,979	0,772	0,719	0,849	0,804
																		20	0.095511	0.169492	0		20	0.803859	0.194553	0.103627		122	0.729927	0	0		0,957	0,556		0,768	0,868	0,913		0,895	0,702	0,861	0,966	0,861	0,944	0,793	0,687	0,967	0,839
																		20.5	0.191022	0	0		20.5	0	0.194553	0.414508		125	0	0	0		0,949	0,872		0,78	0,982	0,88		0,839	0,949	0,925	0,945	0,85	0,895	0,93	0,756	0,947	0,919
																		21	0.095511	0.338983	0		21	0.160772	0.389105	0.310881		128	0	0	0.204918		0,967	0,894		0,768	0,984	0,805		0,845	0,985	0,951	0,836	0,87	0,953	0,907	0,881	1	0,95
																		21.5	0.095511	0	0		21.5	0.160772	0.194553	0.103627		131	0	0	0		0,521	0,95		0,695	0,957	0,827		0,982	0,892	0,905	0,925	0,97	0,963	0,978	0,779	0,916	0,34
																		22	0.095511	0	0		22	0.321543	0.194553	0		134	0.729927	0	0		0,882	0,974		0,883	0,922	0,55		0,918	0,924	0,919	0,809		0,848	0,718	0,574	1	0,915
																		22.5	0.286533	0.338983	0		22.5	0.160772	0.194553	0.310881		137	0	0	0		0,741	0,963		0,701	0,885	0,886		0,826	0,472	0,927	0,946		0,843	0,831	0,522	0,714	0,936
																		23	0.095511	0	0		23	0	0.194553	0.103627		140	0.364964	0	0		0,971	0,94		0,939	0,92	0,461			0,485	0,889	0,92		0,758	0,397	0,918	0,482	0,956
																		23.5	0.095511	0	0		23.5	0.482315	0	0.207254							0,977	0,971		0,538	0,939	0,826			0,93	0,894	0,965		1	0,643	0,647	0,754	0,947
																		24	0.191022	0.169492	0		24	0.321543	0.194553	0.414508							0,973	0,968		0,797	0,662	0,804			0,887	0,937	0,945		1	0,964	0,733	1	0,99
																		24.5	0.095511	0.169492	0		24.5	0.160772	0	0.103627							0,927	0,965		0,731	0,869	0,95			0,907	0,903	0,901		0,939	0,494	0,867	0,793	0,483
																		25	0.191022	0	0		25	0.321543	0.194553	0.207254							0,706	0,932		0,827	0,799	0,804			0,751	0,946	0,931		0,692	0,675	0,883		0,864
																																	0,972	0,823		0,895	0,411	0,709			0,972	0,907	0,892		0,835	0,877	0,917		0,795
																																	0,867	0,933		0,772	0,953	0,909			0,924	0,826	0,9		0,96	0,527	0,834		0,668
																																	0,767	0,919		0,616	0,95	0,556			0,425	0,822	0,862		0,889	0,603	0,732		0,943
																																	0,954	0,968		0,808	0,949	0,556			0,687	0,909	0,961		0,907	0,528	0,389		0,934
																																	0,967	0,956		0,699	0,514	0,875			0,809	0,814	0,971		0,954	0,604	0,689		0,744
																																	0,916	0,917		0,768	0,935	0,898			0,851	0,965	0,932		0,836	0,707	0,941		0,5
																																	0,949	0,975		0,417	0,875	0,438			0,984	0,827	0,822		0,966	0,929	0,954		0,799
																																	0,874	0,948		0,626	0,488	0,498			0,959	0,751	0,885		0,686	0,9	0,865		0,854
																																	0,809	0,83		0,773	0,939	0,603			0,926	0,857	0,934		1	0,821	0,723		0,658
																																	0,925	0,896			0,894	0,424			0,909	0,958	0,939		0,882	0,846	0,935		0,25
																																	0,955	0,858			0,977	0,811			0,944	0,815	0,93		1	0,865	0,715		0,876
																																	0,966	0,785			0,911	0,905			0,505	0,672	0,96		0,827	0,781	0,714		0,713
																																	0,941	0,907			0,741	0,946			0,921	0,869	0,933		0,76	0,614	0,718		0,746
																																	0,905	0,838			0,889	0,717			0,524	0,797	0,888		0,894	0,822	0,769		0,959
																																	0,686	0,962			0,521	0,808			0,947	0,865	0,899			0,863	0,595		0,762
																																	0,905	0,965			0,564	0,952			0,915	0,667	0,883			0,91	0,631		0,873
																																	0,825	0,96			0,885	0,872			0,938	0,879	0,924			0,829	0,765		0,789
																																	0,879	0,796			0,941	0,722			0,717	0,708	0,939			0,747	0,88		0,642
																																	0,942	0,936			0,444	0,786			0,912	0,891	0,884			0,692	0,715		0,873
																																	0,888	0,951			0,582	0,672			0,896	0,768	0,928			0,896	0,908		0,833
																																	0,845	0,944			0,93	0,64			0,684	0,915	1			0,813	0,713		0,913
																																	0,93	0,92			0,911	0,858			0,777	0,848	0,843			0,819	0,772		0,872
																																	0,956	0,942			0,853	0,765			0,93	0,844	0,843			0,773	0,551		0,889
																																	0,957	0,885			0,94	0,457			0,815	0,906	0,835			0,853	0,277		0,977
																																	0,948	0,843			0,851	0,533			0,888	0,816	0,894			0,887	0,745		0,91
																																	0,962	0,896			0,593	0,661			0,963	0,72	0,796			0,588	0,557		0,89
																																	0,879	0,929			0,928	0,476			0,942	0,709	0,894			0,922	0,75		0,701
																																	0,937	0,906			0,517	0,361			0,526	0,755	1			0,688	0,624		0,862
																																	0,882	0,953			0,921	0,882			0,952	0,819	0,768			0,576	0,912		0,935
																																	0,946	0,969			0,824	1			1	0,842	1			0,953	0,918		0,674
																																	0,761	0,933			0,93	1			0,715	0,887	0,928			0,845	0,679		0,992
																																	0,814	0,894			0,826	0,946			0,9	0,889	0,894			1	0,848		0,95
																																	0,918	0,953			0,974	0,882			0,911	0,728	0,729			0,916	0,932		0,901
																																	0,94	0,953			0,686	0,678			1	0,631	0,9			0,954	0,973		0,919
																																	0,949	0,933			0,943	0,795			0,845	0,865	0,796			0,954	0,708		0,938
																																	0,86	0,951			0,897	0,934			0,894	0,695	0,9			0,882	0,637		0,969
																																	0,849	0,728			0,448	0,821			0,715	0,579	1			1	0,442		0,866
																																	0,852	0,876			0,869	1			0,9	0,69	1			1	0,811		0,838
																																		0,737			0,892	0,663			0,916	0,746	0,827			0,9	0,72		0,924
																																		0,825			0,915	0,761			1	0,414	0,916			0,893	0,496		1
																																		0,579			0,794	0,9			0,711	0,914	0,916			1	0,954		0,969
																																		0,564			0,933	0,845			0,804	0,878	0,9			1	0,867		0,89
																																		0,921			0,834	1			0,894	0,702	1			1	0,846		0,738
																																		0,786			0,89	0,872			0,845	0,838	0,9			0,769	0,874		0,956
																																		0,653			0,966	0,882			0,916	0,847	0,827			0,768			0,658
																																		0,946			0,977	0,572			0,953	0,557	1			0,586
																																		0,869			0,506	1			0,896	0,835	0,894			0,739
																																		0,772			0,86	0,815			0,911	0,82	0,728			0,697
																																		0,967			0,934	1			0,827	0,643	1			0,837
																																					0,954	1			0,69	0,755	0,894			0,409
																																					0,913	0,9			0,916	0,696	0,76			0,795
																																					0,992	1			0,827	0,827	0,4			1
																																					0,363	0,918			0,788	0,639	0,837			1
																																					0,421	0,843			0,876	0,761	0,914
																																					0,853	0,944			0,946	0,48	0,945
																																					0,919	0,924			0,798	0,871	0,967
																																					0,94	0,694			1	0,732	0,965
																																					0,795	0,822			0,944	0,463	0,712
																																					0,8	0,791			0,768	0,797	0,886
																																					0,888	0,893			1	0,909	0,765
																																					0,583	0,934			0,882	0,833	0,963
																																					0,612	0,882			0,894	0,847	0,838
																																					0,913	0,81			1	0,814	0,658
																																					0,704	0,842			0,9	0,852	0,91
																																					0,895	0,815			1	0,796	0,941
																																					0,924	0,775			1	0,7	0,935
																																					0,503	0,765			1	0,583	0,857
																																					0,854	0,777			0,9	0,87	0,91
																																					0,93	0,629			0,916	0,82	0,856
																																					0,912	0,825			1	0,887	0,854
																																					0,915	0,893			1	0,889	0,78
																																					0,487	0,773			0,798	0,838	0,926
																																					0,806	0,872			0,845	0,771	0,774
																																					0,692	0,975			0,916	0,727	0,785
																																					0,924	0,736			0,827	0,629	0,731
																																					0,967	0,911			0,681	0,759	0,764
																																					0,967	0,642			0,9	0,843	0,934
																																					0,978	1			0,796	0,865	0,962
																																					0,931	0,718			0,796	0,759	0,981
																																					0,628	0,812			0,934	0,772	1
																																					0,93	0,777			0,658	0,726	0,881
																																					0,804	0,924			0,517	0,805
																																					1	0,954			0,694	0,539
																																					1	0,76			1	0,719
																																					0,894	1			0,842	0,899
																																					1	0,824			0,842	0,813
																																					0,845	0,798			1	0,806
																																					0,837	0,609			0,9	0,868
																																					0,827	0,946			0,796	0,646
																																					0,796	0,595			0,845	0,772
																																					0,599	0,848			0,882	0,939
																																					0,894	0,928			1	0,74
																																					1	0,762			1	0,744
																																					1	0,835			0,768	0,7
																																					0,715	0,81			1	0,609
																																					0,894	0,804			0,768	0,68
																																					0,604	0,659			0,916	0,789
																																					1	0,78			1	0,939
																																					0,798	0,711			1	0,934
																																					0,697	0,842			0,894	0,568
																																					0,894	0,916			0,454	0,875
																																					0,796	0,763			1	0,912
																																					0,924	0,827			0,9	0,592
																																					0,845	1			0,827	0,773
																																					1	0,835			0,645	0,625
																																					0,796	0,806			0,855
																																					0,804	0,905			1
																																					0,604	0,671			0,842
																																					0,894	0,741			0,924
																																					0,715	0,672			0,9
																																					0,414	0,49			0,354
																																					0,798	0,614			0,496
																																					0,894	0,549			0,783
																																					0,697	0,912			0,517
																																					0,454	0,931			0,534
																																					1	1			0,9
																																					0,729	0,954			0,796
																																					0,715	0,807			0,796
																																					1	0,955			1
																																					0,796	0,852			1
																																					0,697	0,905			0,798
																																					0,697	0,944			1
																																					1	0,468			0,894
																																					0,524	0,541			0,916
																																					0,804	0,637			0,894
																																					0,894	1			0,788
																																					1	0,796			0,798
																																					0,9	0,798			0,894
																																					1	0,535			0,587
																																					0,798	0,924			0,894
																																					0,881	0,924			0,804
																																					0,911	0,755			0,768
																																					0,788	0,891			0,855
																																					0,924	0,853			0,798
																																					1	0,91			0,845
																																					0,854	1			0,894
																																					0,916	0,815			0,9
																																					0,916	0,699			0,924
																																					0,916	0,746			1
																																					0,893	0,673			0,796
																																					0,894	0,682			1
																																					0,916	0,886			1
																																					0,804	0,896			0,599
																																					0,934	0,673			1
																																					0,916	0,841			0,697
																																					0,715	0,812			0,524
																																					0,458	0,41			0,9
																																					0,454	0,838			0,9
																																					0,798	0,801			0,916
																																					0,905	0,657			1
																																					1	0,633			1
																																					0,798	0,52			0,788
																																					0,842	0,894			1
																																					1	0,924			1
																																					0,714	1			1
																																					1	0,924			1
																																						0,778			0,894
																																						0,571			0,845
																																						0,808			0,697
																																						0,905			1
																																						0,786			1
																																						1			0,894
																																						0,946			0,924
																																						0,881			0,711
																																						0,786			0,845
																																						0,671			0,845
																																						0,946			0,9
																																						0,91			0,697
																																						0,751			0,894
																																						0,774			0,842
																																						0,561			1
																																						0,578			0,894
																																						0,704			0,894
																																						0,87			0,804
																																						0,854			0,45
																																						0,76			1
																																						1			1
																																						0,782			1
																																						1			0,924
																																									0,934
																																									0,953
																																									0,928
																																									0,882
																																									0,504
																																									0,912
																																									1
																																									1
																																									0,72
																																									0,946
																																									1
																																									0,893
																																									0,928
																																									1
																																									0,916
																																									1
																																									1
																																									1
																																									0,881
																																									0,571
																																									0,928
																																									0,854
																																									0,748
																																									0,454
																																			Shapiro-Wilk test						white		osi100B/+		osi100B/osi100B
																																			W						0.96		0.898		0.9086
																																			P value						0.7987		0.3621		0.2715
																																			Passed normality test (alpha=0.05)?						Yes		Yes		Yes
																																			P value summary						ns		ns		ns
																																			ANOVA summary
																																			F							0.462
																																			P value							0.636
																																			P value summary							ns
																																			Significant diff. among means (P < 0.05)?							No
																																			R squared							0.0403
[truncated: 70 more columns]

[truncated: 2 more sheets: Figure 11, Figure 12]
